# Supplementary material for: RNAAgeCalc: A multi-tissue transcriptional age calculator
Source: PLoS One. 2020 Aug 4;15(8):e0237006. doi: 10.1371/journal.pone.0237006 (PMC7402472; doi:10.1371/journal.pone.0237006)
Supplement: S3 Table — (XLSX) [file pone.0237006.s003.xlsx]

## Sheet: GTExAge genes
gene	over_express_pval	over_express_padj	under_express_pval	under_express_padj
ZGLP1	0.000383336	0.0167692	1	1
DCLRE1A	1	1	7.17088e-05	0.00532953
NSUN5P2	0.0016953	0.0439774	1	1
PARP14	1.86213e-06	0.000506288	1	1
CRABP2	0.0016953	0.0439774	0.97926	1
TNFRSF14	1.86213e-06	0.000506288	1	1
CPT2	0.979645	1	1.76294e-06	0.000420737
HIST2H2BF	2.41188e-09	7.40068e-06	1	1
CXorf56	1	1	0.00163755	0.0446356
CCNJ	0.979645	1	1.76294e-06	0.000420737
ZNF629	1	1	0.00163755	0.0446356
JDP2	0.000383336	0.0167692	0.97926	1
RARRES2	1.27001e-05	0.00172648	1	1
AHSA2P	1.86213e-06	0.000506288	1	1
HOMEZ	0.979645	1	0.00163755	0.0446356
MTRNR2L8	1	1	0.000368443	0.0163508
CEP152	1.27001e-05	0.00172648	0.97926	1
CPSF3	1	1	7.17088e-05	0.00532953
GDI2	1	1	7.17088e-05	0.00532953
ZNF134	1	1	0.000368443	0.0163508
PEX11A	0.979645	1	0.00163755	0.0446356
CNIH3	0.000383336	0.0167692	0.97926	1
SLC25A29	0.0016953	0.0439774	1	1
ANKS3	7.49818e-05	0.00545944	1	1
FITM2	1	1	1.20846e-05	0.00156365
ACP6	0.0016953	0.0439774	1	1
GOSR1	1	1	1.76294e-06	0.000420737
MAP10	1	1	0.00163755	0.0446356
NCKIPSD	0.0016953	0.0439774	1	1
ELMO1	0.0016953	0.0439774	0.892576	1
PDE12	1	1	7.17088e-05	0.00532953
UCKL1	7.49818e-05	0.00545944	1	1
MRPL45	1	1	1.76294e-06	0.000420737
PTRH2	1	1	7.17088e-05	0.00532953
MEI1	0.0016953	0.0439774	0.97926	1
HBA2	2.35974e-07	0.000129961	0.718399	1
THOC1	1.27001e-05	0.00172648	1	1
IKBKB	7.49818e-05	0.00545944	1	1
WSB1	0.0016953	0.0439774	0.97926	1
ZNF490	1	1	0.00163755	0.0446356
DENND4B	0.0016953	0.0439774	0.97926	1
RTL10	1	1	0.000368443	0.0163508
DRD4	2.35974e-07	0.000129961	1	1
DSTYK	1	1	0.000368443	0.0163508
SLC25A44	1	1	0.000368443	0.0163508
EID2	1	1	1.76294e-06	0.000420737
RHBDF1	1.27001e-05	0.00172648	1	1
MOV10	0.000383336	0.0167692	1	1
CLEC2D	7.49818e-05	0.00545944	1	1
ATG4B	0.000383336	0.0167692	1	1
PCDHA4	0.000383336	0.0167692	0.892576	1
CNOT3	0.000383336	0.0167692	1	1
FOXD2-AS1	0.0016953	0.0439774	0.97926	1
RPS19	7.49818e-05	0.00545944	1	1
MRPS22	0.979645	1	0.00163755	0.0446356
MTF1	1	1	0.000368443	0.0163508
SLC25A23	1	1	0.000368443	0.0163508
THAP11	1	1	0.00163755	0.0446356
FBXO45	1	1	0.000368443	0.0163508
GHITM	1	1	0.000368443	0.0163508
OGDH	0.979645	1	0.00163755	0.0446356
MMP2	0.0016953	0.0439774	0.97926	1
NDUFC2	1	1	0.000368443	0.0163508
KATNBL1	1.27001e-05	0.00172648	1	1
CDHR3	0.0016953	0.0439774	0.892576	1
MTIF2	1	1	0.00163755	0.0446356
PARP10	0.000383336	0.0167692	1	1
CASP17P	1.86213e-06	0.000506288	1	1
OSBP	1	1	0.000368443	0.0163508
PCDHB4	2.57641e-08	2.76693e-05	1	1
FAM153B	0.0016953	0.0439774	0.892576	1
MIA3	0.979645	1	0.000368443	0.0163508
ARHGAP35	0.979645	1	0.00163755	0.0446356
HLA-F	1.27001e-05	0.00172648	0.97926	1
ANKRD37	7.49818e-05	0.00545944	1	1
PGBD4	1	1	0.00163755	0.0446356
PHLDA3	7.49818e-05	0.00545944	0.97926	1
AIFM1	1	1	0.00163755	0.0446356
CYGB	0.0016953	0.0439774	0.97926	1
PIGS	1	1	2.41446e-08	1.99462e-05
TYK2	0.0016953	0.0439774	1	1
TSNAXIP1	0.000383336	0.0167692	1	1
ZNF830	1	1	0.00163755	0.0446356
DPH3	1	1	0.00163755	0.0446356
POLR1A	1	1	0.000368443	0.0163508
ZNF696	1	1	0.000368443	0.0163508
DEPP1	1.27001e-05	0.00172648	1	1
ICMT	1	1	0.00163755	0.0446356
MED4-AS1	1	1	0.00163755	0.0446356
PLEKHA8	0.0016953	0.0439774	0.97926	1
AKAP8L	0.000383336	0.0167692	1	1
SLFN11	0.0016953	0.0439774	1	1
ZMAT2	1	1	1.20846e-05	0.00156365
ATG12	1.27001e-05	0.00172648	0.892576	1
RAPGEF3	0.0016953	0.0439774	1	1
PYHIN1	7.49818e-05	0.00545944	1	1
ARPC4-TTLL3	7.49818e-05	0.00545944	1	1
LARP1	1	1	0.000368443	0.0163508
CLPTM1	1	1	0.000368443	0.0163508
SNORD87	1.27001e-05	0.00172648	1	1
RBM5	0.0016953	0.0439774	0.97926	1
SH2D2A	0.0016953	0.0439774	1	1
KIF7	0.0016953	0.0439774	1	1
NLRC5	0.0016953	0.0439774	0.97926	1
ATP5PF	1	1	0.00163755	0.0446356
CHTF8	1	1	1.20846e-05	0.00156365
TIPRL	1	1	0.000368443	0.0163508
APEX1	1	1	0.00163755	0.0446356
CTNNB1	0.979645	1	0.00163755	0.0446356
MIR6891	0.0016953	0.0439774	1	1
CCDC43	1	1	7.17088e-05	0.00532953
PPOX	0.0016953	0.0439774	1	1
MMP23A	7.49818e-05	0.00545944	0.97926	1
TIGD6	0.979645	1	0.00163755	0.0446356
VPS33A	1	1	0.000368443	0.0163508
RAB24	7.49818e-05	0.00545944	0.97926	1
CTR9	1	1	2.24874e-09	4.02507e-06
DARS2	1	1	1.76294e-06	0.000420737
FAM193B	1.86213e-06	0.000506288	1	1
RNF112	0.0016953	0.0439774	0.97926	1
PJVK	0.000383336	0.0167692	0.892576	1
C19orf66	1.86213e-06	0.000506288	1	1
FAF2	1	1	0.000368443	0.0163508
AAR2	0.979645	1	1.76294e-06	0.000420737
LOC100129931	0.979645	1	0.00163755	0.0446356
ACOX1	1	1	0.00163755	0.0446356
MCAT	1	1	1.20846e-05	0.00156365
WDFY3-AS2	7.49818e-05	0.00545944	1	1
ATG16L2	0.000383336	0.0167692	1	1
GATAD1	0.0016953	0.0439774	1	1
SLC25A20	0.979645	1	0.000368443	0.0163508
WAPL	0.979645	1	0.00163755	0.0446356
MAN2C1	2.35974e-07	0.000129961	1	1
POLR2D	1	1	1.20846e-05	0.00156365
GAS6	0.000383336	0.0167692	1	1
TRAPPC4	1	1	7.17088e-05	0.00532953
KHDC4	7.49818e-05	0.00545944	1	1
PLEKHB2	1	1	0.00163755	0.0446356
METTL2A	1	1	0.000368443	0.0163508
NLRX1	0.894129	1	7.17088e-05	0.00532953
LINC00869	0.0016953	0.0439774	1	1
VPS35	1	1	7.17088e-05	0.00532953
EIF2S1	1	1	2.22272e-07	0.000122415
ADAMTSL2	0.000383336	0.0167692	0.97926	1
TRIM22	1.92253e-10	1.03235e-06	1	1
RUNDC1	1	1	0.00163755	0.0446356
CHRD	0.000383336	0.0167692	1	1
TSSC2	1.27001e-05	0.00172648	1	1
API5	1	1	0.00163755	0.0446356
OSBPL11	0.979645	1	0.00163755	0.0446356
USP5	1	1	0.000368443	0.0163508
CHIC1	0.000383336	0.0167692	0.718399	1
NPRL2	0.0016953	0.0439774	1	1
HMGCR	0.979645	1	0.000368443	0.0163508
AGAP12P	0.0016953	0.0439774	1	1
POFUT2	1.27001e-05	0.00172648	1	1
SLC2A3	1.86213e-06	0.000506288	0.97926	1
LOC101929709	0.000383336	0.0167692	1	1
EZH1	0.000383336	0.0167692	1	1
STARD10	0.0016953	0.0439774	0.892576	1
FGFR1OP2	0.0016953	0.0439774	1	1
STEAP2	0.0016953	0.0439774	0.718399	1
HRAT92	0.0016953	0.0439774	1	1
UQCRFS1	1	1	1.20846e-05	0.00156365
B2M	7.49818e-05	0.00545944	0.97926	1
KCTD21-AS1	1	1	0.00163755	0.0446356
ELAC1	0.979645	1	0.00163755	0.0446356
SNAP29	1	1	0.000368443	0.0163508
HAUS7	2.35974e-07	0.000129961	0.97926	1
POM121L9P	0.0016953	0.0439774	1	1
PDE1A	0.0016953	0.0439774	0.97926	1
CXCR4	0.0016953	0.0439774	0.97926	1
FAM168B	1	1	0.000368443	0.0163508
UTP11	1	1	0.000368443	0.0163508
ZNF200	1	1	0.000368443	0.0163508
NCKAP1	0.979645	1	0.00163755	0.0446356
KPNA4	0.979645	1	0.00163755	0.0446356
MYCT1	0.000383336	0.0167692	0.97926	1
MLEC	1	1	2.41446e-08	1.99462e-05
RRAGA	1	1	0.000368443	0.0163508
SUMO2	0.0016953	0.0439774	0.97926	1
DNAJC30	1	1	0.00163755	0.0446356
MEG3	7.49818e-05	0.00545944	1	1
SMU1	1	1	0.00163755	0.0446356
SNORD5	7.49818e-05	0.00545944	1	1
CCT2	1	1	0.00163755	0.0446356
TMCO1	1	1	7.17088e-05	0.00532953
ARF3	1	1	7.17088e-05	0.00532953
CFAP44	0.0016953	0.0439774	1	1
SNIP1	1	1	0.00163755	0.0446356
RALGAPB	0.979645	1	0.00163755	0.0446356
B3GNTL1	0.0016953	0.0439774	1	1
PDE1C	0.0016953	0.0439774	0.97926	1
ANKRD13D	0.000383336	0.0167692	1	1
LOC105371730	0.979645	1	0.00163755	0.0446356
FAM50A	0.0016953	0.0439774	1	1
HIST2H2AA3	0.000383336	0.0167692	0.97926	1
SNORA31	1.92253e-10	1.03235e-06	1	1
ZNF680	0.0016953	0.0439774	0.97926	1
PSMA2	1	1	0.000368443	0.0163508
PDCD6	1	1	0.00163755	0.0446356
HSPA7	7.49818e-05	0.00545944	1	1
ITM2A	2.57641e-08	2.76693e-05	1	1
BOC	0.000383336	0.0167692	1	1
PRKAG1	1	1	1.20846e-05	0.00156365
GPSM1	0.000383336	0.0167692	1	1
MON1B	1	1	0.000368443	0.0163508
GUK1	1.86213e-06	0.000506288	1	1
LINC00899	0.000383336	0.0167692	0.97926	1
CBLL1	1	1	0.000368443	0.0163508
LTBP4	7.49818e-05	0.00545944	1	1
RBM6	1.86213e-06	0.000506288	1	1
FH	1	1	0.00163755	0.0446356
NSF	1	1	0.000368443	0.0163508
SEPHS2	1	1	1.76294e-06	0.000420737
FAHD1	1	1	0.00163755	0.0446356
PCDHB16	1.27001e-05	0.00172648	1	1
CEP57L1	1.27001e-05	0.00172648	0.892576	1
AEBP1	0.0016953	0.0439774	0.97926	1
PRPF6	1	1	7.17088e-05	0.00532953
OGFR	1.86213e-06	0.000506288	0.97926	1
C12orf49	1	1	0.000368443	0.0163508
UBLCP1	1	1	0.000368443	0.0163508
ARFGAP1	1.86213e-06	0.000506288	1	1
ECM1	0.0016953	0.0439774	1	1
MORC4	0.0016953	0.0439774	0.892576	1
MED1	1	1	0.000368443	0.0163508
QRSL1	1	1	0.00163755	0.0446356
MTRR	1	1	0.00163755	0.0446356
OSGEP	0.0016953	0.0439774	0.97926	1
MLYCD	0.979645	1	0.000368443	0.0163508
RAB7A	1	1	0.00163755	0.0446356
ZNF669	1	1	0.000368443	0.0163508
NIPA2	1	1	0.000368443	0.0163508
VKORC1L1	1	1	0.000368443	0.0163508
PIK3IP1	0.0016953	0.0439774	0.97926	1
FLT3LG	7.49818e-05	0.00545944	0.97926	1
SPG7	0.0016953	0.0439774	1	1
LINC01315	0.0016953	0.0439774	1	1
RRP15	1	1	0.000368443	0.0163508
ZNF549	0.979645	1	0.00163755	0.0446356
CBLN3	0.0016953	0.0439774	0.97926	1
C1orf35	0.0016953	0.0439774	1	1
LOC100507642	1	1	0.000368443	0.0163508
TRAF3IP2-AS1	7.49818e-05	0.00545944	1	1
GPN2	1	1	7.17088e-05	0.00532953
SRPRB	1	1	0.00163755	0.0446356
XIST	7.49818e-05	0.00545944	1	1
KLHDC10	1	1	7.17088e-05	0.00532953
HMBOX1	7.49818e-05	0.00545944	1	1
MMRN2	0.0016953	0.0439774	0.892576	1
CARD11	0.0016953	0.0439774	0.97926	1
LOC101927164	7.49818e-05	0.00545944	1	1
ACOT2	0.979645	1	0.00163755	0.0446356
EIF1AD	0.979645	1	0.000368443	0.0163508
FLYWCH1	0.0016953	0.0439774	1	1
CRIP1	0.000383336	0.0167692	1	1
C2	0.0016953	0.0439774	0.718399	1
MAX	0.0016953	0.0439774	1	1
TP53RK	1	1	0.000368443	0.0163508
KLHL11	0.979645	1	7.17088e-05	0.00532953
AP3B1	1	1	7.17088e-05	0.00532953
WNT11	0.0016953	0.0439774	0.97926	1
RIOK2	1	1	0.000368443	0.0163508
DHRS7B	0.979645	1	0.000368443	0.0163508
STARD7	1	1	1.20846e-05	0.00156365
TUBB1	0.979645	1	0.00163755	0.0446356
POP4	1	1	1.20846e-05	0.00156365
WASHC5	1	1	7.17088e-05	0.00532953
SPRTN	1	1	2.22272e-07	0.000122415
POMT1	0.0016953	0.0439774	1	1
IL15	7.49818e-05	0.00545944	1	1
ZMYND10	0.0016953	0.0439774	1	1
TNXB	1.27001e-05	0.00172648	0.97926	1
ISG20	0.0016953	0.0439774	0.97926	1
ALG3	0.894129	1	0.000368443	0.0163508
ILF2	1	1	7.17088e-05	0.00532953
FAM66C	0.0016953	0.0439774	0.97926	1
SRP72	1	1	0.00163755	0.0446356
GLT8D2	0.0016953	0.0439774	0.97926	1
EVC2	7.49818e-05	0.00545944	1	1
RADX	1.27001e-05	0.00172648	0.97926	1
SPTY2D1	1	1	1.20846e-05	0.00156365
CDC42EP5	0.0016953	0.0439774	0.97926	1
HNRNPA3	0.000383336	0.0167692	0.97926	1
TGFBRAP1	1	1	0.00163755	0.0446356
EXD3	1.27001e-05	0.00172648	1	1
LINC00960	0.000383336	0.0167692	1	1
PDHB	1	1	0.000368443	0.0163508
DUBR	0.0016953	0.0439774	0.97926	1
LCMT2	1	1	1.76294e-06	0.000420737
PLSCR4	1.86213e-06	0.000506288	1	1
SH3GL1P1	0.0016953	0.0439774	1	1
CEP131	0.0016953	0.0439774	1	1
CYCS	0.894129	1	0.00163755	0.0446356
TUBB4B	0.979645	1	1.20846e-05	0.00156365
TOR1B	1	1	7.17088e-05	0.00532953
PSMB6	1	1	0.00163755	0.0446356
SMPD4	0.0016953	0.0439774	1	1
ZNF266	0.0016953	0.0439774	1	1
SUGP2	7.49818e-05	0.00545944	0.97926	1
MIR1184-2	1	1	0.00163755	0.0446356
COPG2	1	1	0.000368443	0.0163508
INS-IGF2	0.0016953	0.0439774	1	1
STRBP	1	1	0.000368443	0.0163508
H1F0	0.979645	1	7.17088e-05	0.00532953
MRPS23	1	1	2.24874e-09	4.02507e-06
SDHAP1	7.49818e-05	0.00545944	1	1
MMAA	1	1	0.00163755	0.0446356
RASA2	0.000383336	0.0167692	0.97926	1
HOTAIRM1	0.0016953	0.0439774	1	1
PIGM	1	1	1.76294e-06	0.000420737
MRPL46	0.979645	1	0.000368443	0.0163508
GRAMD2B	0.0016953	0.0439774	0.892576	1
ALG1	1	1	0.000368443	0.0163508
CENPN	1	1	0.00163755	0.0446356
GDPD3	0.0016953	0.0439774	0.97926	1
PHAX	1	1	1.20846e-05	0.00156365
CTDSPL2	0.0016953	0.0439774	0.97926	1
ZCCHC3	0.979645	1	0.000368443	0.0163508
INTS5	1	1	2.24874e-09	4.02507e-06
ITGBL1	0.000383336	0.0167692	0.97926	1
METAP2	1	1	0.00163755	0.0446356
MRPL44	1	1	1.76294e-06	0.000420737
GSDMD	0.0016953	0.0439774	1	1
SLC35A2	1	1	0.00163755	0.0446356
DDAH2	0.0016953	0.0439774	1	1
PCDHA11	7.49818e-05	0.00545944	0.892576	1
UBE2L3	0.979645	1	0.00163755	0.0446356
NEFH	1	1	1.20846e-05	0.00156365
CELSR3	0.0016953	0.0439774	1	1
ZNF876P	7.49818e-05	0.00545944	0.97926	1
GATB	1	1	0.00163755	0.0446356
FASTKD5	1	1	2.41446e-08	1.99462e-05
DPY19L1P1	0.0016953	0.0439774	1	1
LOC101929718	7.49818e-05	0.00545944	1	1
C7	0.0016953	0.0439774	1	1
MRPS17	1	1	7.17088e-05	0.00532953
AZIN2	0.000383336	0.0167692	0.892576	1
NRBF2	1	1	0.000368443	0.0163508
TMEM185B	1	1	1.20846e-05	0.00156365
PABPC4-AS1	1	1	0.00163755	0.0446356
PLK2	0.0016953	0.0439774	0.892576	1
MFAP1	1	1	2.22272e-07	0.000122415
SIN3B	0.000383336	0.0167692	1	1
THUMPD3	1	1	0.000368443	0.0163508
NUP37	1	1	0.000368443	0.0163508
ISLR	7.49818e-05	0.00545944	1	1
NDUFA4L2	0.000383336	0.0167692	0.97926	1
JAGN1	0.979645	1	1.76294e-06	0.000420737
SOCS7	1	1	0.00163755	0.0446356
INO80B-WBP1	0.0016953	0.0439774	1	1
MFRP	0.0016953	0.0439774	0.97926	1
FBXO17	7.49818e-05	0.00545944	0.97926	1
COX5A	1	1	0.00163755	0.0446356
VTA1	1	1	0.000368443	0.0163508
COX10	1	1	0.000368443	0.0163508
ADSL	1	1	7.17088e-05	0.00532953
TFCP2	1	1	0.00163755	0.0446356
RHPN1	0.0016953	0.0439774	1	1
LOC101928525	0.979645	1	7.17088e-05	0.00532953
ORMDL2	0.979645	1	7.17088e-05	0.00532953
HIST2H2AA4	0.000383336	0.0167692	0.97926	1
MRPS11	0.979645	1	7.17088e-05	0.00532953
ZNF587B	1	1	0.00163755	0.0446356
PAIP2	0.498122	1	0.00163755	0.0446356
STOML2	1	1	1.20846e-05	0.00156365
EPOR	0.000383336	0.0167692	1	1
HMGN4	1	1	7.17088e-05	0.00532953
MRPS35	1	1	1.20846e-05	0.00156365
ZNF551	0.979645	1	0.000368443	0.0163508
TOE1	1	1	0.00163755	0.0446356
ITGB2-AS1	0.0016953	0.0439774	1	1
PCDHA1	7.49818e-05	0.00545944	0.892576	1
CEP95	1.27001e-05	0.00172648	1	1
RPL35	0.0016953	0.0439774	1	1
KLF6	0.0016953	0.0439774	0.97926	1
APOBEC3D	0.0016953	0.0439774	1	1
EPRS	1	1	7.17088e-05	0.00532953
GNRH1	1.27001e-05	0.00172648	1	1
GEM	0.0016953	0.0439774	0.718399	1
GPATCH3	1	1	0.00163755	0.0446356
ARHGAP33	0.0016953	0.0439774	1	1
FKBPL	1	1	7.17088e-05	0.00532953
PSMA1	1	1	7.17088e-05	0.00532953
TM9SF2	1	1	2.41446e-08	1.99462e-05
SEPT7P2	7.49818e-05	0.00545944	0.97926	1
AHCYL1	0.979645	1	0.00163755	0.0446356
ZC3H13	1	1	0.00163755	0.0446356
C12orf45	0.979645	1	0.000368443	0.0163508
WDR46	0.979645	1	0.00163755	0.0446356
ATP6V1D	1	1	1.20846e-05	0.00156365
RPL35A	7.49818e-05	0.00545944	1	1
MICU3	0.0016953	0.0439774	0.97926	1
HSD17B7	0.0016953	0.0439774	1	1
NIP7	1	1	0.000368443	0.0163508
LTBP3	7.49818e-05	0.00545944	0.97926	1
TRMT5	1	1	7.17088e-05	0.00532953
ASB8	1	1	0.00163755	0.0446356
CCDC146	0.0016953	0.0439774	1	1
RPL34	1.86213e-06	0.000506288	1	1
MSRB1	0.979645	1	0.000368443	0.0163508
SMPD3	0.0016953	0.0439774	0.892576	1
PCDHB2	1.27001e-05	0.00172648	0.892576	1
SENP3	1	1	7.17088e-05	0.00532953
KCTD2	0.979645	1	0.000368443	0.0163508
LSP1	0.000383336	0.0167692	1	1
CLPTM1L	1	1	0.00163755	0.0446356
PSKH1	0.979645	1	1.20846e-05	0.00156365
TTC1	0.979645	1	0.000368443	0.0163508
TMEM53	1	1	7.17088e-05	0.00532953
STX4	0.000383336	0.0167692	1	1
TRUB2	1	1	0.000368443	0.0163508
PLAGL2	0.979645	1	0.00163755	0.0446356
MPZL2	0.000383336	0.0167692	0.97926	1
ANXA2R	0.000383336	0.0167692	1	1
RP9P	0.000383336	0.0167692	0.97926	1
GAK	0.0016953	0.0439774	0.97926	1
ARRDC2	0.0016953	0.0439774	0.97926	1
FGF17	7.49818e-05	0.00545944	1	1
SMG8	1	1	2.41446e-08	1.99462e-05
HK1	0.979645	1	0.00163755	0.0446356
JUND	1.27001e-05	0.00172648	1	1
GART	1	1	1.76294e-06	0.000420737
BYSL	1	1	0.00163755	0.0446356
CUL3	1	1	0.00163755	0.0446356
LINC01534	0.0016953	0.0439774	0.97926	1
SPATA7	1.27001e-05	0.00172648	0.892576	1
DNAJC14	1	1	2.41446e-08	1.99462e-05
SCN2A	0.0016953	0.0439774	0.97926	1
FCHSD1	0.000383336	0.0167692	0.97926	1
ZNF747	1	1	0.000368443	0.0163508
OPA3	1	1	1.20846e-05	0.00156365
TMEM251	0.979645	1	0.00163755	0.0446356
C5orf22	1	1	1.20846e-05	0.00156365
ZNF571	0.000383336	0.0167692	1	1
LOC100506142	1.27001e-05	0.00172648	1	1
NUDT19	1	1	0.00163755	0.0446356
C12orf43	1	1	0.00163755	0.0446356
PLPP6	1	1	1.20846e-05	0.00156365
TPM3P9	0.0016953	0.0439774	1	1
PSMA4	1	1	0.000368443	0.0163508
PCDHA7	0.000383336	0.0167692	0.892576	1
DRG1	1	1	7.17088e-05	0.00532953
KCNRG	1	1	0.00163755	0.0446356
HCCS	1	1	1.76294e-06	0.000420737
LIME1	0.0016953	0.0439774	1	1
KLF3-AS1	0.000383336	0.0167692	0.97926	1
PTOV1-AS2	0.0016953	0.0439774	1	1
HLX	0.0016953	0.0439774	0.97926	1
NLN	1	1	0.00163755	0.0446356
RLF	7.49818e-05	0.00545944	0.97926	1
SHOC2	1	1	0.00163755	0.0446356
ATXN1L	0.979645	1	7.17088e-05	0.00532953
C18orf21	1	1	0.00163755	0.0446356
ATP5F1C	1	1	0.000368443	0.0163508
CAPN12	0.000383336	0.0167692	1	1
MRPS10	1	1	0.00163755	0.0446356
DDX1	1	1	2.22272e-07	0.000122415
ADORA2A	0.000383336	0.0167692	1	1
TMC8	7.49818e-05	0.00545944	0.97926	1
TULP3	0.0016953	0.0439774	1	1
IGF2	0.000383336	0.0167692	1	1
CYP21A2	0.000383336	0.0167692	0.97926	1
MSANTD4	0.979645	1	0.00163755	0.0446356
TM9SF1	0.979645	1	1.76294e-06	0.000420737
PIP4K2C	0.979645	1	0.000368443	0.0163508
FMO2	1.86213e-06	0.000506288	1	1
ZW10	1	1	7.17088e-05	0.00532953
SETBP1	0.000383336	0.0167692	0.892576	1
ADORA2A-AS1	0.0016953	0.0439774	1	1
USP19	1	1	0.00163755	0.0446356
RNF166	1.86213e-06	0.000506288	1	1
BST2	1.27001e-05	0.00172648	1	1
ABCF1	0.979645	1	7.17088e-05	0.00532953
PPCS	1	1	0.00163755	0.0446356
EIF2A	0.979645	1	0.00163755	0.0446356
COL13A1	0.0016953	0.0439774	1	1
DPH2	1	1	0.00163755	0.0446356
MFSD5	0.979645	1	1.76294e-06	0.000420737
TNFRSF10B	1.27001e-05	0.00172648	0.892576	1
CSNK1E	7.49818e-05	0.00545944	1	1
MARS2	1	1	1.20846e-05	0.00156365
COL16A1	0.000383336	0.0167692	1	1
ATXN7	0.000383336	0.0167692	0.97926	1
WDPCP	7.49818e-05	0.00545944	0.892576	1
TSHZ2	0.0016953	0.0439774	0.718399	1
MUL1	1	1	1.20846e-05	0.00156365
CP	1.27001e-05	0.00172648	0.97926	1
MICA	1.86213e-06	0.000506288	1	1
MRPS18C	1	1	1.20846e-05	0.00156365
GBP1P1	7.49818e-05	0.00545944	1	1
CFAP45	0.000383336	0.0167692	1	1
DDB2	2.35974e-07	0.000129961	1	1
KDM3B	1	1	0.00163755	0.0446356
ZNF697	0.979645	1	0.00163755	0.0446356
BTN3A1	0.0016953	0.0439774	0.97926	1
AAGAB	1	1	0.00163755	0.0446356
DXO	7.49818e-05	0.00545944	1	1
DCAF7	1	1	1.20846e-05	0.00156365
MOB4	0.894129	1	0.000368443	0.0163508
GPHN	1	1	0.00163755	0.0446356
TRMT12	1	1	1.20846e-05	0.00156365
MAP3K7CL	0.0016953	0.0439774	1	1
AGAP6	0.0016953	0.0439774	1	1
DIP2A	0.000383336	0.0167692	1	1
ITGA10	0.000383336	0.0167692	1	1
LOC155060	7.49818e-05	0.00545944	1	1
RPL7L1	1	1	0.000368443	0.0163508
TSIX	7.49818e-05	0.00545944	1	1
RNF26	1	1	0.000368443	0.0163508
NME3	0.000383336	0.0167692	1	1
VIRMA	1	1	0.00163755	0.0446356
ENGASE	0.000383336	0.0167692	1	1
TMEM209	1	1	0.00163755	0.0446356
PDCD2	1	1	0.00163755	0.0446356
TRIP12	0.979645	1	7.17088e-05	0.00532953
PRSS53	0.000383336	0.0167692	1	1
CHORDC1	0.000383336	0.0167692	1	1
ACP2	0.979645	1	1.76294e-06	0.000420737
YWHAB	1	1	7.17088e-05	0.00532953
PLXNA3	7.49818e-05	0.00545944	1	1
PRMT5	1	1	2.22272e-07	0.000122415
UTP14C	1	1	0.000368443	0.0163508
XRN2	1	1	0.00163755	0.0446356
PCDHAC2	0.000383336	0.0167692	0.718399	1
TNFRSF14-AS1	0.0016953	0.0439774	0.97926	1
SNX29P2	1.27001e-05	0.00172648	1	1
TACO1	1	1	7.17088e-05	0.00532953
SLC35E1	1	1	1.76294e-06	0.000420737
PMS2P3	7.49818e-05	0.00545944	1	1
TRAF1	1.27001e-05	0.00172648	1	1
HBA1	1.27001e-05	0.00172648	0.718399	1
YPEL3	0.0016953	0.0439774	0.97926	1
ZDHHC5	1	1	0.000368443	0.0163508
LEMD2	7.49818e-05	0.00545944	1	1
PLCG1	7.49818e-05	0.00545944	1	1
CYR61	0.0016953	0.0439774	1	1
ARHGEF7	0.000383336	0.0167692	0.97926	1
NR4A1	0.0016953	0.0439774	1	1
MAIP1	1	1	7.17088e-05	0.00532953
DBP	7.49818e-05	0.00545944	1	1
RTCB	1	1	0.000368443	0.0163508
EMC1	1	1	0.00163755	0.0446356
EXO5	1	1	1.20846e-05	0.00156365
PHF23	1	1	7.17088e-05	0.00532953
KCTD20	0.979645	1	7.17088e-05	0.00532953
NARS	1	1	0.000368443	0.0163508
CEP290	0.000383336	0.0167692	0.97926	1
RPS11	0.0016953	0.0439774	0.97926	1
NPDC1	0.0016953	0.0439774	1	1
TAX1BP1	1	1	0.000368443	0.0163508
TSPYL5	1	1	2.41446e-08	1.99462e-05
FER1L4	1.27001e-05	0.00172648	0.97926	1
TGFB1	0.000383336	0.0167692	0.892576	1
NACC1	1	1	0.000368443	0.0163508
MRPS18B	1	1	1.20846e-05	0.00156365
LCAT	2.35974e-07	0.000129961	1	1
MYO15B	7.49818e-05	0.00545944	1	1
PCDH9	7.49818e-05	0.00545944	0.97926	1
TMEM63A	0.000383336	0.0167692	0.97926	1
RTL6	0.979645	1	2.22272e-07	0.000122415
PSMD1	1	1	7.17088e-05	0.00532953
SYNCRIP	1	1	0.00163755	0.0446356
MRM3	1	1	1.20846e-05	0.00156365
CLCN3	1	1	0.000368443	0.0163508
VPS25	1	1	2.22272e-07	0.000122415
JMJD4	1	1	0.00163755	0.0446356
KIF1BP	1	1	1.20846e-05	0.00156365
KIAA1328	2.57641e-08	2.76693e-05	1	1
MIEF1	1	1	1.76294e-06	0.000420737
RRP7BP	1.27001e-05	0.00172648	1	1
L3MBTL4	2.35974e-07	0.000129961	1	1
NDC1	1	1	0.00163755	0.0446356
ANKDD1A	0.000383336	0.0167692	1	1
VCPIP1	0.979645	1	0.00163755	0.0446356
RABL3	1	1	0.00163755	0.0446356
DSCAML1	0.0016953	0.0439774	1	1
C17orf67	7.49818e-05	0.00545944	1	1
BABAM2	0.894129	1	0.00163755	0.0446356
CLASRP	1.86213e-06	0.000506288	1	1
GSTM2	1.27001e-05	0.00172648	1	1
CLPX	1	1	0.00163755	0.0446356
CANT1	1	1	7.17088e-05	0.00532953
ZBTB24	1	1	0.00163755	0.0446356
COPS4	1	1	7.17088e-05	0.00532953
ELOA-AS1	1	1	0.00163755	0.0446356
TWNK	0.979645	1	1.76294e-06	0.000420737
JPT2	1	1	1.20846e-05	0.00156365
EGFL8	0.000383336	0.0167692	1	1
SNORD58C	7.49818e-05	0.00545944	1	1
MDK	0.0016953	0.0439774	1	1
STRADA	0.000383336	0.0167692	1	1
ACAP3	0.000383336	0.0167692	1	1
PCDHA5	7.49818e-05	0.00545944	0.892576	1
SLC15A3	7.49818e-05	0.00545944	1	1
GRASP	0.0016953	0.0439774	1	1
MIR34AHG	1.27001e-05	0.00172648	1	1
COLEC11	0.0016953	0.0439774	1	1
CPSF2	1	1	0.000368443	0.0163508
TMEM116	0.0016953	0.0439774	0.718399	1
KAT2A	1.27001e-05	0.00172648	1	1
FASTKD3	1	1	0.000368443	0.0163508
PCDHAC1	7.49818e-05	0.00545944	0.892576	1
SSPN	0.000383336	0.0167692	1	1
BZW2	1	1	0.00163755	0.0446356
RETSAT	1	1	0.000368443	0.0163508
LOC101930085	1	1	7.17088e-05	0.00532953
MUT	1	1	0.00163755	0.0446356
UNC119B	0.894129	1	7.17088e-05	0.00532953
BLOC1S3	1	1	0.00163755	0.0446356
IER5L	7.49818e-05	0.00545944	1	1
ANP32AP1	1	1	0.00163755	0.0446356
IFITM1	0.0016953	0.0439774	1	1
PDGFRL	7.49818e-05	0.00545944	1	1
SLC25A25-AS1	7.49818e-05	0.00545944	0.892576	1
FEN1	1	1	1.20846e-05	0.00156365
ZC3H4	0.979645	1	0.00163755	0.0446356
MIB2	0.000383336	0.0167692	1	1
CDKN1B	0.0016953	0.0439774	0.97926	1
BHLHE41	0.0016953	0.0439774	1	1
PVT1	0.0016953	0.0439774	0.97926	1
KLHDC1	2.35974e-07	0.000129961	0.97926	1
NCSTN	1	1	1.20846e-05	0.00156365
POP1	0.979645	1	0.00163755	0.0446356
INPP5D	1.27001e-05	0.00172648	1	1
ASH2L	1	1	0.00163755	0.0446356
CCDC102A	0.0016953	0.0439774	0.97926	1
FBXW7	0.0016953	0.0439774	0.97926	1
JUN	0.000383336	0.0167692	1	1
TMX2	1	1	1.20846e-05	0.00156365
SPATA5	7.49818e-05	0.00545944	1	1
PATL2	0.000383336	0.0167692	0.97926	1
PSEN1	1	1	0.00163755	0.0446356
PPP4R1L	1.27001e-05	0.00172648	1	1
SNORA18	7.49818e-05	0.00545944	0.97926	1
RAN	1	1	0.00163755	0.0446356
PAGR1	0.0016953	0.0439774	0.892576	1
APEH	1	1	0.000368443	0.0163508
VANGL1	1	1	7.17088e-05	0.00532953
SAFB2	7.49818e-05	0.00545944	1	1
ACSS3	0.000383336	0.0167692	0.718399	1
EXOSC10	7.49818e-05	0.00545944	1	1
GRWD1	1	1	0.000368443	0.0163508
NAPB	0.000383336	0.0167692	0.97926	1
MNS1	0.0016953	0.0439774	1	1
RFX3	0.0016953	0.0439774	0.97926	1
VAPB	1	1	0.000368443	0.0163508
DCUN1D5	1	1	0.000368443	0.0163508
TFB2M	1	1	0.000368443	0.0163508
SMCR8	1	1	1.76294e-06	0.000420737
BTN2A2	7.49818e-05	0.00545944	1	1
DDX52	1	1	0.00163755	0.0446356
ABCA8	0.000383336	0.0167692	0.892576	1
C6orf47	1	1	2.22272e-07	0.000122415
RPP25L	0.979645	1	7.17088e-05	0.00532953
HMOX2	1	1	0.00163755	0.0446356
COPG1	1	1	0.00163755	0.0446356
ZSCAN29	0.979645	1	0.00163755	0.0446356
POLE3	1	1	7.17088e-05	0.00532953
CDC123	1	1	7.17088e-05	0.00532953
TOR1A	1	1	7.17088e-05	0.00532953
ATG7	0.000383336	0.0167692	1	1
MICALL2	0.0016953	0.0439774	0.97926	1
XRCC6	0.979645	1	0.000368443	0.0163508
ATM	0.000383336	0.0167692	1	1
PI16	7.49818e-05	0.00545944	1	1
BHLHE40-AS1	1.86213e-06	0.000506288	1	1
PRKD2	0.000383336	0.0167692	1	1
COP1	0.979645	1	0.000368443	0.0163508
ELOA	1	1	0.00163755	0.0446356
LUZP1	0.979645	1	1.76294e-06	0.000420737
TIAL1	0.0016953	0.0439774	0.97926	1
RAMAC	1	1	0.000368443	0.0163508
MRPS33	0.979645	1	7.17088e-05	0.00532953
CNOT1	1	1	0.000368443	0.0163508
C7orf25	1	1	0.000368443	0.0163508
COLGALT2	0.0016953	0.0439774	0.892576	1
LINC02614	0.0016953	0.0439774	1	1
LRRC37B	0.000383336	0.0167692	1	1
TVP23C-CDRT4	0.0016953	0.0439774	1	1
NPHP3	0.000383336	0.0167692	0.97926	1
NPIPB3	1.86213e-06	0.000506288	1	1
RBM33	0.0016953	0.0439774	1	1
FRG1BP	1	1	1.20846e-05	0.00156365
PAK1IP1	1	1	1.20846e-05	0.00156365
PSMA5	1	1	1.20846e-05	0.00156365
PRDM5	0.000383336	0.0167692	0.97926	1
P3H3	0.0016953	0.0439774	1	1
PABPN1	0.0016953	0.0439774	1	1
DDB1	1	1	7.17088e-05	0.00532953
FBXO38	0.979645	1	7.17088e-05	0.00532953
TRIM4	0.894129	1	0.00163755	0.0446356
SDAD1	1	1	0.00163755	0.0446356
MS4A14	7.49818e-05	0.00545944	1	1
EMP3	0.0016953	0.0439774	0.892576	1
ZNF239	1	1	0.00163755	0.0446356
FAM136A	1	1	0.00163755	0.0446356
ATXN7L3B	0.979645	1	1.20846e-05	0.00156365
HNRNPUL2	1	1	1.76294e-06	0.000420737
YKT6	0.979645	1	0.00163755	0.0446356
TAZ	1.27001e-05	0.00172648	1	1
ABCA6	0.000383336	0.0167692	1	1
PCDHB9	1.86213e-06	0.000506288	1	1
NR1D1	1.27001e-05	0.00172648	1	1
PARS2	1	1	7.17088e-05	0.00532953
NUP93	1	1	0.000368443	0.0163508
CXCL12	0.0016953	0.0439774	0.97926	1
TBCC	1	1	1.20846e-05	0.00156365
HLA-B	0.0016953	0.0439774	0.892576	1
RETREG2	1	1	0.000368443	0.0163508
SFI1	0.000383336	0.0167692	1	1
ZNF518B	1	1	2.24874e-09	4.02507e-06
PTGFR	0.0016953	0.0439774	0.97926	1
GUSBP11	0.0016953	0.0439774	1	1
HIST1H2BD	0.000383336	0.0167692	0.97926	1
SNORD104	0.000383336	0.0167692	1	1
SFSWAP	0.000383336	0.0167692	1	1
COA7	1	1	7.17088e-05	0.00532953
GSPT1	0.979645	1	7.17088e-05	0.00532953
OVGP1	7.49818e-05	0.00545944	1	1
C1S	0.0016953	0.0439774	0.97926	1
BTG1	7.49818e-05	0.00545944	1	1
UBAP1L	0.000383336	0.0167692	1	1
CAHM	0.0016953	0.0439774	1	1
SEMA3F-AS1	0.000383336	0.0167692	1	1
ZNF511	0.000383336	0.0167692	1	1
AGAP7P	1.86213e-06	0.000506288	1	1
KIAA2013	0.979645	1	1.20846e-05	0.00156365
E2F6	1	1	0.000368443	0.0163508
SOCS6	1	1	0.00163755	0.0446356
DZIP1	0.0016953	0.0439774	0.97926	1
JMJD7-PLA2G4B	0.0016953	0.0439774	1	1
ABALON	1	1	0.00163755	0.0446356
SND1	0.979645	1	0.00163755	0.0446356
POLR1B	1	1	7.17088e-05	0.00532953
PPM1G	0.894129	1	1.20846e-05	0.00156365
NFKBID	2.35974e-07	0.000129961	1	1
SRSF5	0.000383336	0.0167692	1	1
RGP1	1	1	1.20846e-05	0.00156365
WDR12	1	1	7.17088e-05	0.00532953
MTOR	1	1	7.17088e-05	0.00532953
USP36	0.0016953	0.0439774	1	1
KTI12	1	1	2.41446e-08	1.99462e-05
HSPA4	1	1	0.00163755	0.0446356
TIRAP	1	1	0.00163755	0.0446356
MAFK	0.0016953	0.0439774	1	1
CHUK	1	1	0.00163755	0.0446356
ENC1	0.721402	1	0.00163755	0.0446356
SLC4A1AP	1	1	0.00163755	0.0446356
GNLY	1.86213e-06	0.000506288	1	1
PUF60	0.894129	1	7.17088e-05	0.00532953
EPB41L4B	0.979645	1	0.00163755	0.0446356
ATXN2L	0.0016953	0.0439774	1	1
EEF1AKNMT	1	1	1.19268e-11	1.28088e-07
CNOT11	0.979645	1	2.41446e-08	1.99462e-05
CD7	0.0016953	0.0439774	0.97926	1
CENPT	7.49818e-05	0.00545944	1	1
CSE1L	1	1	0.00163755	0.0446356
NPIPB6	7.49818e-05	0.00545944	1	1
TIMM17A	1	1	0.000368443	0.0163508
PREP	1	1	7.17088e-05	0.00532953
CCS	0.0016953	0.0439774	1	1
ANKRD36B	0.000383336	0.0167692	0.97926	1
MYO9B	0.0016953	0.0439774	1	1
LUC7L	1.27001e-05	0.00172648	1	1
GTF3C4	1	1	2.24874e-09	4.02507e-06
TRAPPC2	0.000383336	0.0167692	1	1
DPH7	0.0016953	0.0439774	1	1
NDUFB5	1	1	1.20846e-05	0.00156365
SCO1	1	1	1.76294e-06	0.000420737
MTMR9LP	1.27001e-05	0.00172648	1	1
GLRX3	1	1	0.000368443	0.0163508
MMGT1	1	1	0.000368443	0.0163508
EHD4	0.721402	1	0.00163755	0.0446356
HIST2H2BE	0.0016953	0.0439774	0.718399	1
FADD	0.979645	1	2.22272e-07	0.000122415
ZNF689	1	1	7.17088e-05	0.00532953
LOC100130691	0.000383336	0.0167692	1	1
DLAT	1	1	0.00163755	0.0446356
LOC100128108	0.000383336	0.0167692	1	1
LRRN4CL	0.0016953	0.0439774	0.892576	1
PIPSL	1	1	0.00163755	0.0446356
PPP1R3D	0.979645	1	0.000368443	0.0163508
C16orf89	0.000383336	0.0167692	0.97926	1
PIK3R4	1	1	0.000368443	0.0163508
SMARCA5	1	1	7.17088e-05	0.00532953
ZBTB42	0.979645	1	0.00163755	0.0446356
CHD8	1	1	0.000368443	0.0163508
PPP1R8	1	1	1.76294e-06	0.000420737
TRMT10C	1	1	2.41446e-08	1.99462e-05
PSMD8	0.979645	1	1.20846e-05	0.00156365
ZNF251	0.0016953	0.0439774	1	1
NRIP1	1	1	0.000368443	0.0163508
ARAP3	0.0016953	0.0439774	1	1
TSPYL1	0.894129	1	7.17088e-05	0.00532953
TNFAIP3	0.0016953	0.0439774	0.97926	1
DUSP2	0.0016953	0.0439774	1	1
ACBD4	0.000383336	0.0167692	1	1
FKBP8	0.0016953	0.0439774	1	1
MRPL36	1	1	0.000368443	0.0163508
HTRA1	0.000383336	0.0167692	0.892576	1
CDC23	1	1	1.76294e-06	0.000420737
ARHGAP22	0.0016953	0.0439774	0.97926	1
MTF2	1.27001e-05	0.00172648	0.97926	1
TBC1D3P1-DHX40P1	1	1	7.17088e-05	0.00532953
ZNF622	1	1	7.17088e-05	0.00532953
FYN	0.0016953	0.0439774	0.892576	1
LMNB1	0.979645	1	0.00163755	0.0446356
LTBP2	0.0016953	0.0439774	0.97926	1
FAM111A	0.0016953	0.0439774	1	1
COL21A1	0.000383336	0.0167692	1	1
MPHOSPH10	1	1	7.17088e-05	0.00532953
EPM2AIP1	0.0016953	0.0439774	0.892576	1
SF3B4	0.894129	1	1.76294e-06	0.000420737
BHLHE22	0.0016953	0.0439774	0.892576	1
THBS3	0.0016953	0.0439774	1	1
CROCC	7.49818e-05	0.00545944	1	1
HNRNPUL2-BSCL2	1	1	2.22272e-07	0.000122415
CNIH4	1	1	0.00163755	0.0446356
EMC3	0.979645	1	2.24874e-09	4.02507e-06
SNORD10	1.27001e-05	0.00172648	1	1
PLEKHA1	0.0016953	0.0439774	0.97926	1
VCP	1	1	0.000368443	0.0163508
LOC105372273	2.57641e-08	2.76693e-05	1	1
BGN	0.0016953	0.0439774	0.97926	1
USP10	1	1	7.17088e-05	0.00532953
MRPL35	1	1	1.76294e-06	0.000420737
SLC30A6	0.979645	1	0.00163755	0.0446356
ZNF621	7.49818e-05	0.00545944	0.892576	1
HADH	0.894129	1	0.00163755	0.0446356
LOC150776	1.27001e-05	0.00172648	1	1
BCO2	7.49818e-05	0.00545944	0.892576	1
TMEM200B	0.0016953	0.0439774	0.97926	1
CLDN15	0.000383336	0.0167692	1	1
MDH1	1	1	0.00163755	0.0446356
PCDHB14	0.0016953	0.0439774	1	1
KIAA0100	1	1	0.000368443	0.0163508
ZFP3	1	1	1.76294e-06	0.000420737
WDR82	1	1	0.000368443	0.0163508
OXER1	0.0016953	0.0439774	1	1
CLIC2	1.86213e-06	0.000506288	0.97926	1
GABBR1	0.0016953	0.0439774	0.97926	1
ARHGAP15	0.000383336	0.0167692	1	1
ZNF213	1	1	0.000368443	0.0163508
NME6	1	1	7.17088e-05	0.00532953
UTP15	1	1	0.00163755	0.0446356
MIPEP	1	1	0.000368443	0.0163508
PLGLB2	0.0016953	0.0439774	1	1
ANKUB1	1	1	0.00163755	0.0446356
C12orf57	7.49818e-05	0.00545944	1	1
CDC37	0.0016953	0.0439774	1	1
LLPH	1	1	0.00163755	0.0446356
HPS6	1	1	1.19268e-11	1.28088e-07
ZNF540	0.000383336	0.0167692	0.97926	1
PCDHA13	0.000383336	0.0167692	0.892576	1
QTRT1	0.0016953	0.0439774	1	1
TATDN1	0.979645	1	0.00163755	0.0446356
SSBP4	0.0016953	0.0439774	1	1
VPS18	0.979645	1	7.17088e-05	0.00532953
FAM27E3	7.49818e-05	0.00545944	1	1
C16orf91	1	1	7.17088e-05	0.00532953
SP140	0.0016953	0.0439774	0.97926	1
NMNAT1	1	1	0.000368443	0.0163508
GRIN3B	2.35974e-07	0.000129961	1	1
SMG1P7	1.27001e-05	0.00172648	0.97926	1
RASSF8-AS1	7.49818e-05	0.00545944	1	1
MGP	0.0016953	0.0439774	1	1
NOA1	1	1	1.20846e-05	0.00156365
CLK1	2.41188e-09	7.40068e-06	1	1
ASPN	0.000383336	0.0167692	0.97926	1
HYI	1.27001e-05	0.00172648	1	1
RBPJ	0.0016953	0.0439774	1	1
ATF3	7.49818e-05	0.00545944	1	1
NACA	0.0016953	0.0439774	0.97926	1
MSL3P1	1	1	7.17088e-05	0.00532953
KLC1	0.0016953	0.0439774	0.97926	1
DIRAS3	0.000383336	0.0167692	1	1
SCARF2	0.0016953	0.0439774	0.97926	1
ZBED1	0.979645	1	0.00163755	0.0446356
TTC30B	1	1	0.00163755	0.0446356
MCM3	0.894129	1	0.000368443	0.0163508
URB2	1	1	0.000368443	0.0163508
CLP1	1	1	2.24874e-09	4.02507e-06
SRRD	1	1	7.17088e-05	0.00532953
KPNA5	0.0016953	0.0439774	1	1
PCDHA8	7.49818e-05	0.00545944	0.892576	1
CLDN5	1.27001e-05	0.00172648	0.892576	1
HACD2	1	1	0.000368443	0.0163508
UBQLN2	1	1	0.00163755	0.0446356
LINC02603	1	1	0.00163755	0.0446356
C15orf38-AP3S2	1	1	0.00163755	0.0446356
C22orf23	0.894129	1	0.00163755	0.0446356
IDI2	0.979645	1	0.00163755	0.0446356
FAM229A	0.0016953	0.0439774	1	1
RUVBL1	1	1	0.00163755	0.0446356
CDK11A	0.0016953	0.0439774	1	1
TCP10L	0.0016953	0.0439774	1	1
LINC01481	0.0016953	0.0439774	1	1
KLHL18	1	1	0.000368443	0.0163508
SLC35C1	1	1	0.00163755	0.0446356
PDHX	1	1	0.000368443	0.0163508
C8orf31	0.0016953	0.0439774	1	1
VCAM1	1.86213e-06	0.000506288	1	1
GIMAP5	0.000383336	0.0167692	0.97926	1
PCDHA2	7.49818e-05	0.00545944	0.892576	1
TCTE3	0.0016953	0.0439774	1	1
AKAP1	1	1	0.00163755	0.0446356
TENM1	0.0016953	0.0439774	0.892576	1
APOD	0.0016953	0.0439774	0.892576	1
ELP3	1	1	1.76294e-06	0.000420737
RIOX1	1	1	7.17088e-05	0.00532953
2019-09-08	0.0016953	0.0439774	0.97926	1
RNF121	1	1	0.00163755	0.0446356
CEP112	7.49818e-05	0.00545944	0.97926	1
MXD1	0.0016953	0.0439774	0.892576	1
STRAP	1	1	0.00163755	0.0446356
ZAP70	7.49818e-05	0.00545944	0.97926	1
PPP1CA	1	1	0.000368443	0.0163508
CYS1	0.0016953	0.0439774	0.97926	1
CUL2	1	1	0.00163755	0.0446356
DDIT3	0.000383336	0.0167692	1	1
RIPK1	0.979645	1	0.00163755	0.0446356
PGRMC2	0.979645	1	0.00163755	0.0446356
TM2D2	0.979645	1	0.00163755	0.0446356
ERC1	0.894129	1	0.000368443	0.0163508
FGF14	7.49818e-05	0.00545944	0.97926	1
ATP2C1	1	1	0.00163755	0.0446356
SNORA67	1.27001e-05	0.00172648	1	1
CENPBD1	1	1	2.24874e-09	4.02507e-06
ASTE1	1	1	7.17088e-05	0.00532953
COX20	1.27001e-05	0.00172648	1	1
MX2	7.49818e-05	0.00545944	1	1
NAA20	1	1	0.00163755	0.0446356
CSNK2A1	1	1	1.76294e-06	0.000420737
ZNF224	0.0016953	0.0439774	0.97926	1
PRNCR1	7.49818e-05	0.00545944	1	1
PDCD1LG2	0.000383336	0.0167692	1	1
MRPL3	1	1	0.000368443	0.0163508
PLAC9	1.27001e-05	0.00172648	0.97926	1
HYLS1	1	1	0.00163755	0.0446356
MFAP3	0.979645	1	0.000368443	0.0163508
SLC25A5-AS1	1	1	0.00163755	0.0446356
FBLN5	0.0016953	0.0439774	0.97926	1
PRMT5-AS1	1	1	1.20846e-05	0.00156365
PCDHB10	0.000383336	0.0167692	0.97926	1
C1GALT1C1	1	1	0.00163755	0.0446356
TMEM176A	0.0016953	0.0439774	0.97926	1
MMP23B	7.49818e-05	0.00545944	0.97926	1
CDH13	0.498122	1	0.00163755	0.0446356
ZBTB9	1	1	2.22272e-07	0.000122415
NOP14	1	1	0.00163755	0.0446356
ZBTB39	1	1	1.20846e-05	0.00156365
PPP3CC	0.0016953	0.0439774	0.97926	1
PHB	0.979645	1	0.000368443	0.0163508
MEAK7	0.979645	1	0.00163755	0.0446356
PRPF39	0.000383336	0.0167692	1	1
ZBTB3	0.979645	1	0.000368443	0.0163508
DLD	1	1	0.00163755	0.0446356
POU6F1	0.000383336	0.0167692	0.97926	1
CXCL14	0.0016953	0.0439774	0.97926	1
GNRHR2	1	1	2.41446e-08	1.99462e-05
GDF15	7.49818e-05	0.00545944	0.97926	1
GSK3B	1	1	0.000368443	0.0163508
PAICS	1	1	0.00163755	0.0446356
PHC1	0.000383336	0.0167692	0.97926	1
CSNK2A3	1	1	7.17088e-05	0.00532953
BECN1	1	1	0.00163755	0.0446356
ITK	1.27001e-05	0.00172648	0.97926	1
AKAP17A	0.000383336	0.0167692	1	1
NOMO1	0.979645	1	0.000368443	0.0163508
LAG3	0.000383336	0.0167692	1	1
LINC01176	1.86213e-06	0.000506288	1	1
ZBTB11-AS1	1	1	0.00163755	0.0446356
JAK1	0.979645	1	0.000368443	0.0163508
ACSL3	1	1	0.00163755	0.0446356
TMEM192	1	1	0.00163755	0.0446356
CEP44	0.000383336	0.0167692	0.97926	1
AP5B1	1	1	7.17088e-05	0.00532953
RBBP4	1	1	0.000368443	0.0163508
CACNB1	7.49818e-05	0.00545944	0.892576	1
THUMPD2	0.0016953	0.0439774	1	1
FANCL	0.0016953	0.0439774	0.97926	1
MHENCR	0.0016953	0.0439774	1	1
MS4A7	0.0016953	0.0439774	0.892576	1
IL17D	0.0016953	0.0439774	0.97926	1
ZC3HC1	0.979645	1	0.00163755	0.0446356
FBXO44	0.0016953	0.0439774	1	1
AQR	1	1	0.00163755	0.0446356
TVP23C	7.49818e-05	0.00545944	1	1
UMPS	1	1	1.20846e-05	0.00156365
EDA2R	3.30593e-14	7.10082e-10	1	1
IFI27L2	0.0016953	0.0439774	0.97926	1
RNLS	0.894129	1	0.00163755	0.0446356
HAT1	1	1	0.00163755	0.0446356
NUP88	1	1	0.00163755	0.0446356
CLEC4A	1.86213e-06	0.000506288	0.892576	1
FABP3	0.979645	1	0.000368443	0.0163508
MED19	1	1	0.000368443	0.0163508
ENO2	0.000383336	0.0167692	0.97926	1
MASCRNA	2.35974e-07	0.000129961	1	1
MYBL1	0.000383336	0.0167692	0.97926	1
POU5F1P3	0.0016953	0.0439774	1	1
TNPO3	1	1	0.000368443	0.0163508
ZIK1	0.979645	1	0.000368443	0.0163508
HLA-F-AS1	2.57641e-08	2.76693e-05	1	1
MMADHC	1	1	7.17088e-05	0.00532953
SNX2	1	1	0.00163755	0.0446356
IRF2BP2	7.49818e-05	0.00545944	1	1
P2RX7	1.27001e-05	0.00172648	1	1
TNXA	7.49818e-05	0.00545944	0.97926	1
PHF1	0.000383336	0.0167692	0.97926	1
MANSC1	0.721402	1	0.00163755	0.0446356
RPL21	0.0016953	0.0439774	1	1
LINC00115	0.0016953	0.0439774	1	1
P3H1	0.000383336	0.0167692	1	1
FBXL18	1	1	7.17088e-05	0.00532953
NSUN6	0.000383336	0.0167692	1	1
TTC14	0.000383336	0.0167692	0.892576	1
YTHDF3	1	1	0.00163755	0.0446356
HLA-H	0.000383336	0.0167692	0.892576	1
ACAD11	2.57641e-08	2.76693e-05	1	1
CEP57	0.0016953	0.0439774	0.97926	1
WSB2	1	1	0.000368443	0.0163508
RRM1	1	1	1.20846e-05	0.00156365
ANAPC13	1	1	0.00163755	0.0446356
TENT4A	0.0016953	0.0439774	1	1
LCLAT1	1	1	0.00163755	0.0446356
TOP3B	0.0016953	0.0439774	1	1
RFT1	0.979645	1	0.00163755	0.0446356
AGAP3	0.000383336	0.0167692	1	1
PGAM4	1	1	7.17088e-05	0.00532953
CCDC30	0.0016953	0.0439774	0.97926	1
CHAMP1	1	1	1.76294e-06	0.000420737
TSFM	1	1	1.20846e-05	0.00156365
CLEC2B	1.92253e-10	1.03235e-06	1	1
POLM	0.0016953	0.0439774	1	1
SPEF2	1.27001e-05	0.00172648	1	1
IGIP	0.0016953	0.0439774	0.97926	1
RASSF1	1.86213e-06	0.000506288	1	1
AFG3L2	1	1	0.00163755	0.0446356
DHX8	1	1	1.76294e-06	0.000420737
PSMB2	1	1	0.000368443	0.0163508
DCAF11	0.979645	1	7.17088e-05	0.00532953
KMT5C	0.0016953	0.0439774	1	1
COPB1	1	1	0.00163755	0.0446356
PML	7.49818e-05	0.00545944	1	1
RPL18	0.000383336	0.0167692	1	1
BCDIN3D	1	1	0.00163755	0.0446356
LINC01963	1	1	7.17088e-05	0.00532953
AGAP11	1.27001e-05	0.00172648	1	1
EXOSC4	0.979645	1	0.00163755	0.0446356
F2R	0.0016953	0.0439774	0.892576	1
ERAP2	0.0016953	0.0439774	1	1
PEX11B	1	1	0.000368443	0.0163508
PARP2	0.000383336	0.0167692	0.892576	1
FXYD2	0.0016953	0.0439774	1	1
IFI44	0.000383336	0.0167692	0.97926	1
NPIPB11	2.35974e-07	0.000129961	1	1
DOCK6	0.000383336	0.0167692	0.97926	1
FTSJ3	0.894129	1	0.000368443	0.0163508
HLA-DPB1	0.0016953	0.0439774	1	1
PER1	2.57641e-08	2.76693e-05	1	1
TSR1	1	1	1.76294e-06	0.000420737
HIF1AN	1	1	7.17088e-05	0.00532953
SLC26A6	0.0016953	0.0439774	0.97926	1
PSMD14	1	1	0.000368443	0.0163508
SEC23B	1	1	7.17088e-05	0.00532953
USP9X	0.979645	1	0.000368443	0.0163508
FEM1A	1	1	1.76294e-06	0.000420737
AATF	0.894129	1	0.00163755	0.0446356
SMG9	0.0016953	0.0439774	1	1
PSMB9	0.0016953	0.0439774	1	1
C2CD4B	0.0016953	0.0439774	1	1
HBB	1.86213e-06	0.000506288	0.718399	1
MOCS3	1	1	2.41446e-08	1.99462e-05
PLAA	1	1	1.20846e-05	0.00156365
CSTF1	1	1	1.20846e-05	0.00156365
LINC00893	0.0016953	0.0439774	1	1
SNORA8	1.86213e-06	0.000506288	1	1
APOL3	0.0016953	0.0439774	0.97926	1
GFM1	1	1	0.000368443	0.0163508
SRGAP2C	7.49818e-05	0.00545944	0.97926	1
TTLL12	0.979645	1	7.17088e-05	0.00532953
EIF4H	1	1	0.00163755	0.0446356
RRN3P2	7.49818e-05	0.00545944	0.97926	1
CHURC1	1	1	0.00163755	0.0446356
PLA2G4B	0.0016953	0.0439774	1	1
SLC35A4	0.979645	1	7.17088e-05	0.00532953
TWISTNB	1	1	0.00163755	0.0446356
LOC730098	0.0016953	0.0439774	1	1
RBM15B	1	1	0.000368443	0.0163508
UBA7	0.000383336	0.0167692	1	1
PNISR	2.35974e-07	0.000129961	1	1
RDM1P5	0.000383336	0.0167692	1	1
EDC3	1	1	0.000368443	0.0163508
ASNA1	1	1	7.17088e-05	0.00532953
DCN	0.0016953	0.0439774	1	1
PCDHA3	7.49818e-05	0.00545944	0.892576	1
IARS2	1	1	0.000368443	0.0163508
TAF1D	7.49818e-05	0.00545944	1	1
GNE	1	1	0.00163755	0.0446356
RNPC3	0.000383336	0.0167692	0.892576	1
HENMT1	1	1	7.17088e-05	0.00532953
TRMT6	1	1	0.00163755	0.0446356
PPIEL	0.0016953	0.0439774	1	1
ZNF720	0.0016953	0.0439774	0.97926	1
CCL5	1.27001e-05	0.00172648	1	1
MFAP4	7.49818e-05	0.00545944	1	1
NAALAD2	0.0016953	0.0439774	0.97926	1
SACM1L	1	1	7.17088e-05	0.00532953
LRRC70	7.49818e-05	0.00545944	1	1
LRRC47	1	1	0.000368443	0.0163508
SLC12A4	0.000383336	0.0167692	1	1
MUC20	0.000383336	0.0167692	0.97926	1
GPN1	1	1	0.00163755	0.0446356
GCOM1	0.979645	1	0.00163755	0.0446356
KLRA1P	7.49818e-05	0.00545944	1	1
POLR3B	1	1	0.000368443	0.0163508
SPATA18	7.49818e-05	0.00545944	1	1
GCDH	0.979645	1	7.17088e-05	0.00532953
CEBPZ	1	1	0.00163755	0.0446356
TCIRG1	0.000383336	0.0167692	1	1
LRRC37A3	0.0016953	0.0439774	0.97926	1
MIR1184-1	1	1	7.17088e-05	0.00532953
GTF3C6	0.979645	1	0.000368443	0.0163508
GOLGA8N	0.000383336	0.0167692	1	1
GNPNAT1	1	1	0.00163755	0.0446356
G3BP2	1	1	0.000368443	0.0163508
ALG11	1	1	7.17088e-05	0.00532953
ATP2A2	0.979645	1	0.00163755	0.0446356
FECH	1	1	7.17088e-05	0.00532953
EIF4E2	1	1	1.76294e-06	0.000420737
DHDDS	1	1	1.20846e-05	0.00156365
GLYR1	1	1	0.00163755	0.0446356
ZRSR2	1.27001e-05	0.00172648	1	1
ATMIN	1	1	7.17088e-05	0.00532953
LOC171391	0.000383336	0.0167692	1	1
CRNKL1	1	1	0.00163755	0.0446356
CHCHD1	1	1	0.000368443	0.0163508
PAXBP1	0.000383336	0.0167692	1	1
SPATA2	1	1	1.20846e-05	0.00156365
STARD3	0.0016953	0.0439774	1	1
CLTC	1	1	1.20846e-05	0.00156365
NAT9	0.0016953	0.0439774	1	1
TMEM199	1	1	0.00163755	0.0446356
PREX2	0.0016953	0.0439774	1	1
CXCL9	0.0016953	0.0439774	1	1
PIDD1	0.0016953	0.0439774	1	1
SERHL2	1.27001e-05	0.00172648	1	1
ZNF408	0.894129	1	0.00163755	0.0446356
ERLIN2	1	1	0.00163755	0.0446356
SLC39A9	1	1	1.76294e-06	0.000420737
GSR	1	1	0.000368443	0.0163508
SNORA25	1.86213e-06	0.000506288	1	1
SHISA3	7.49818e-05	0.00545944	1	1
ACTR2	1	1	0.000368443	0.0163508
ZNF83	7.49818e-05	0.00545944	1	1
LOC100289561	0.000383336	0.0167692	1	1
RPUSD2	0.979645	1	1.20846e-05	0.00156365
PAXX	0.000383336	0.0167692	1	1
CMTM3	0.0016953	0.0439774	1	1
ACAP1	0.000383336	0.0167692	1	1
RIC8A	1	1	1.76294e-06	0.000420737
VWCE	2.57641e-08	2.76693e-05	1	1
PGAM1	1	1	0.00163755	0.0446356
AGPS	0.979645	1	1.20846e-05	0.00156365
BEND3	1	1	0.00163755	0.0446356
MSMP	1	1	1.20846e-05	0.00156365
COMMD5	1	1	0.00163755	0.0446356
SDCCAG8	0.000383336	0.0167692	0.892576	1
MYO15A	0.0016953	0.0439774	1	1
WISP3	0.000383336	0.0167692	1	1
RAPGEF5	0.0016953	0.0439774	0.892576	1
ARHGAP21	0.0016953	0.0439774	0.97926	1
HDAC7	0.0016953	0.0439774	1	1
GSPT2	1	1	1.20846e-05	0.00156365
NANP	1	1	0.00163755	0.0446356
AIFM2	0.979645	1	0.00163755	0.0446356
MED18	0.979645	1	2.41446e-08	1.99462e-05
NCOA4	1	1	7.17088e-05	0.00532953
FASTKD2	1	1	0.000368443	0.0163508
CFAP70	0.0016953	0.0439774	1	1
ANKRD36	1.27001e-05	0.00172648	0.97926	1
ZNF789	0.0016953	0.0439774	0.97926	1
LY6G5B	0.0016953	0.0439774	1	1
PCOLCE	0.000383336	0.0167692	1	1
FARSA	1	1	0.000368443	0.0163508
SFT2D3	0.979645	1	1.20846e-05	0.00156365
CCNY	1	1	0.00163755	0.0446356
RASAL3	0.0016953	0.0439774	1	1
RNF139	1	1	7.17088e-05	0.00532953
NIF3L1	1	1	1.76294e-06	0.000420737
HERC2P3	0.0016953	0.0439774	1	1
IMMT	1	1	7.17088e-05	0.00532953
CD69	2.57641e-08	2.76693e-05	0.97926	1
N4BP2L2-IT2	1.86213e-06	0.000506288	1	1
HLA-C	0.000383336	0.0167692	0.97926	1
TST	0.979645	1	0.000368443	0.0163508
ZNHIT2	0.979645	1	0.00163755	0.0446356
LUM	7.49818e-05	0.00545944	0.892576	1
VAC14	0.979645	1	0.000368443	0.0163508
RICTOR	0.000383336	0.0167692	1	1
GEMIN7	0.979645	1	0.00163755	0.0446356
C9orf64	1	1	0.00163755	0.0446356
CCDC71	1	1	7.17088e-05	0.00532953
USP38	1	1	7.17088e-05	0.00532953
CD40	0.0016953	0.0439774	0.97926	1
NEIL1	1.27001e-05	0.00172648	1	1
SP140L	0.0016953	0.0439774	1	1
ZNF483	0.0016953	0.0439774	1	1
ACD	0.0016953	0.0439774	1	1
SRR	1	1	0.000368443	0.0163508
TBX19	2.35974e-07	0.000129961	1	1
LRRC75B	0.0016953	0.0439774	1	1
TOMM70	1	1	7.17088e-05	0.00532953
TSN	1	1	7.17088e-05	0.00532953
BBC3	0.000383336	0.0167692	1	1
GDI1	0.000383336	0.0167692	1	1
UBE3C	1	1	1.20846e-05	0.00156365
FBXO24	1.27001e-05	0.00172648	1	1
ZBTB6	1	1	0.000368443	0.0163508
SNRPB2	1	1	0.000368443	0.0163508
TRAF5	0.000383336	0.0167692	0.97926	1
TATDN3	1	1	0.00163755	0.0446356
ZNF160	0.000383336	0.0167692	1	1
DPT	1.27001e-05	0.00172648	1	1
TREX2	2.35974e-07	0.000129961	0.97926	1
DOLK	1	1	1.76294e-06	0.000420737
ZNF692	0.000383336	0.0167692	1	1
RGS1	1.27001e-05	0.00172648	1	1
MRPS2	0.979645	1	1.20846e-05	0.00156365
MAPK8IP3	7.49818e-05	0.00545944	1	1
TCF4	0.000383336	0.0167692	0.892576	1
EIF5	1	1	7.17088e-05	0.00532953
LUC7L3	1.86213e-06	0.000506288	0.97926	1
NDUFAB1	1	1	0.00163755	0.0446356
COA1	0.0016953	0.0439774	0.718399	1
SDR39U1	0.0016953	0.0439774	1	1
LBHD1	0.979645	1	0.00163755	0.0446356
MAPK1	1	1	7.17088e-05	0.00532953
PBDC1	1	1	0.000368443	0.0163508
RPS15	0.0016953	0.0439774	1	1
D2HGDH	7.49818e-05	0.00545944	0.97926	1
DSG2	0.979645	1	0.00163755	0.0446356
CLEC1A	2.57641e-08	2.76693e-05	1	1
C6orf62	1	1	0.00163755	0.0446356
PNN	0.000383336	0.0167692	1	1
PRDM4	1	1	0.00163755	0.0446356
TTC30A	1	1	7.17088e-05	0.00532953
CDK9	0.0016953	0.0439774	0.97926	1
EEF2KMT	1	1	0.00163755	0.0446356
EXOC8	1	1	0.00163755	0.0446356
PNO1	1	1	0.00163755	0.0446356
CD247	0.0016953	0.0439774	0.97926	1
ZNF76	7.49818e-05	0.00545944	1	1
PFDN5	1.27001e-05	0.00172648	1	1
TMEM164	1	1	7.17088e-05	0.00532953
GPATCH4	1	1	0.00163755	0.0446356
MRPL15	1	1	7.17088e-05	0.00532953
TTI2	1	1	2.24874e-09	4.02507e-06
ARAP2	0.0016953	0.0439774	1	1
ARCN1	1	1	0.000368443	0.0163508
BAG5	1	1	0.00163755	0.0446356
DLL4	1.27001e-05	0.00172648	0.97926	1
ZNF767P	1.27001e-05	0.00172648	1	1
GTF2E1	1	1	0.00163755	0.0446356
C17orf80	1	1	0.00163755	0.0446356
SLCO4A1	0.0016953	0.0439774	1	1
MRPL20-AS1	1	1	0.000368443	0.0163508
TPMT	1	1	0.00163755	0.0446356
FTX	0.0016953	0.0439774	1	1
MITD1	0.0016953	0.0439774	0.97926	1
PRPF19	1	1	7.17088e-05	0.00532953
RNF6	1	1	1.20846e-05	0.00156365
RPS6	0.0016953	0.0439774	1	1
GDE1	1	1	0.00163755	0.0446356
MAP4K5	0.0016953	0.0439774	0.97926	1
C20orf203	0.0016953	0.0439774	1	1
ZNF841	7.49818e-05	0.00545944	0.97926	1
TMEM243	1.86213e-06	0.000506288	0.892576	1
MRPS12	1	1	0.000368443	0.0163508
ADO	1	1	1.76294e-06	0.000420737
ZNF519	7.49818e-05	0.00545944	0.892576	1
LRRC8D	0.979645	1	0.000368443	0.0163508
ROBO3	1.27001e-05	0.00172648	1	1
RTN3	1	1	0.000368443	0.0163508
TUBE1	0.000383336	0.0167692	0.892576	1
MAK16	1	1	0.00163755	0.0446356
SNX4	1	1	0.000368443	0.0163508
C1QTNF12	0.0016953	0.0439774	0.97926	1
UTP25	1	1	1.20846e-05	0.00156365
PCDHA9	7.49818e-05	0.00545944	0.892576	1
RANBP6	0.979645	1	0.000368443	0.0163508
TCIM	1.27001e-05	0.00172648	1	1
MRM2	1	1	1.20846e-05	0.00156365
PRKAR2A	1	1	0.000368443	0.0163508
NR4A2	0.000383336	0.0167692	0.892576	1
E2F5	0.0016953	0.0439774	1	1
SETD5	0.0016953	0.0439774	1	1
CHD4	1	1	7.17088e-05	0.00532953
CCNE1	1	1	0.00163755	0.0446356
RNF123	0.979645	1	0.00163755	0.0446356
CDK17	0.0016953	0.0439774	0.97926	1
LINC00924	7.49818e-05	0.00545944	1	1
MAD2L1BP	1	1	2.24874e-09	4.02507e-06
LRRK2	7.49818e-05	0.00545944	0.892576	1
PLGLB1	0.0016953	0.0439774	1	1
TMEM186	1	1	2.22272e-07	0.000122415
BRCC3	0.979645	1	0.00163755	0.0446356
GBP4	1.27001e-05	0.00172648	1	1
DUXAP8	7.49818e-05	0.00545944	0.97926	1
CCT5	1	1	0.000368443	0.0163508
GRSF1	1	1	0.000368443	0.0163508
TMEM177	1	1	1.76294e-06	0.000420737
YWHAG	0.979645	1	0.00163755	0.0446356
RASGRP1	0.0016953	0.0439774	0.892576	1
DBR1	0.979645	1	0.00163755	0.0446356
METTL2B	1	1	1.20846e-05	0.00156365
C6orf203	0.979645	1	0.00163755	0.0446356
RPA1	1	1	0.00163755	0.0446356
IDUA	0.0016953	0.0439774	1	1
SMC3	1	1	0.00163755	0.0446356
HIST1H2BG	1.86213e-06	0.000506288	1	1
KIF1C	0.894129	1	0.00163755	0.0446356
UTP3	1	1	1.76294e-06	0.000420737
SCAMP3	0.894129	1	0.000368443	0.0163508
CYTIP	0.000383336	0.0167692	0.97926	1
ATP10D	0.0016953	0.0439774	0.97926	1
LOC101928307	0.0016953	0.0439774	0.97926	1
NOX4	0.000383336	0.0167692	0.892576	1
RASGRF2	0.0016953	0.0439774	0.97926	1
DMTF1	0.0016953	0.0439774	0.97926	1
XRCC5	1	1	7.17088e-05	0.00532953
AGGF1	1	1	1.76294e-06	0.000420737
FMO3	2.57641e-08	2.76693e-05	1	1
PRMT6	0.979645	1	1.20846e-05	0.00156365
TXNDC9	1	1	0.00163755	0.0446356
NR2F2-AS1	1.86213e-06	0.000506288	1	1
C14orf119	1	1	0.000368443	0.0163508
AMT	0.0016953	0.0439774	1	1
PTN	0.0016953	0.0439774	0.97926	1
SPATA21	0.979645	1	0.00163755	0.0446356
ZNF268	1	1	0.000368443	0.0163508
KIAA1755	1.27001e-05	0.00172648	1	1
PSME3	1	1	1.76294e-06	0.000420737
NPIPB9	1.86213e-06	0.000506288	1	1
NOP9	0.979645	1	0.00163755	0.0446356
ZNF676	0.0016953	0.0439774	1	1
FBXW4P1	1.27001e-05	0.00172648	1	1
HLA-DMA	0.0016953	0.0439774	1	1
PARP12	0.000383336	0.0167692	0.97926	1
DNAAF2	1	1	0.00163755	0.0446356
LINC00894	0.000383336	0.0167692	1	1
RPL13	7.49818e-05	0.00545944	1	1
RBM12	1	1	0.000368443	0.0163508
CIAO1	1	1	0.00163755	0.0446356
ATP5PB	1	1	7.17088e-05	0.00532953
NHLRC1	1	1	0.000368443	0.0163508
GCC1	0.979645	1	7.17088e-05	0.00532953
CCDC154	0.000383336	0.0167692	1	1
RIMKLB	1.27001e-05	0.00172648	0.97926	1
PXN-AS1	0.0016953	0.0439774	1	1
KNSTRN	1	1	7.17088e-05	0.00532953
EFS	0.0016953	0.0439774	1	1
PPP1R32	0.000383336	0.0167692	1	1
VPS4B	1	1	0.000368443	0.0163508
VGLL4	0.0016953	0.0439774	1	1
ALDH6A1	0.979645	1	0.00163755	0.0446356
AIMP1	1	1	0.00163755	0.0446356
NUP62	1	1	0.00163755	0.0446356
SRGAP2	0.000383336	0.0167692	0.97926	1
YIPF5	1	1	0.00163755	0.0446356
C3orf35	0.0016953	0.0439774	1	1
MRPL13	1	1	0.00163755	0.0446356
EFEMP2	0.0016953	0.0439774	1	1
REC8	7.49818e-05	0.00545944	1	1
ADAMTS10	7.49818e-05	0.00545944	0.97926	1
PPP6C	1	1	0.000368443	0.0163508
EBNA1BP2	1	1	0.000368443	0.0163508
RRS1	0.979645	1	0.00163755	0.0446356
LENG8	0.0016953	0.0439774	1	1
ZSWIM1	1	1	0.00163755	0.0446356
LANCL2	1	1	0.00163755	0.0446356
TBX2-AS1	0.0016953	0.0439774	1	1
CNPPD1	0.894129	1	7.17088e-05	0.00532953
REST	0.979645	1	0.00163755	0.0446356
KBTBD6	1	1	0.000368443	0.0163508
TUBA1C	1	1	7.17088e-05	0.00532953
FCF1	1	1	0.000368443	0.0163508
HADHB	0.979645	1	0.000368443	0.0163508
NKAPL	1	1	0.000368443	0.0163508
CRMP1	0.0016953	0.0439774	0.892576	1
LINC02615	0.0016953	0.0439774	1	1
CHCHD7	0.498122	1	0.000368443	0.0163508
FBLN7	0.000383336	0.0167692	0.97926	1
COPS3	1	1	0.00163755	0.0446356
TEX261	0.979645	1	1.20846e-05	0.00156365
NENF	0.000383336	0.0167692	1	1
MEF2B	7.49818e-05	0.00545944	1	1
SRSF1	0.0016953	0.0439774	0.892576	1
PCDHA6	7.49818e-05	0.00545944	0.892576	1
NTM	0.0016953	0.0439774	0.97926	1
LINC01578	7.49818e-05	0.00545944	1	1
ZNF281	1	1	1.20846e-05	0.00156365
NOMO3	0.979645	1	0.00163755	0.0446356
CCDC84	7.49818e-05	0.00545944	1	1
HDAC2	1	1	0.00163755	0.0446356
MCTS1	0.979645	1	0.00163755	0.0446356
ATP6V0E1	0.979645	1	0.00163755	0.0446356
DDX28	1	1	1.76294e-06	0.000420737
ZNF276	7.49818e-05	0.00545944	1	1
ATP5F1A	1	1	0.000368443	0.0163508
PSMB5	1	1	0.00163755	0.0446356
LOC729603	0.000383336	0.0167692	1	1
AP5M1	1	1	0.00163755	0.0446356
ALDH1A1	0.0016953	0.0439774	1	1
NOL11	1	1	7.17088e-05	0.00532953
CROCCP3	0.000383336	0.0167692	1	1
MATN1-AS1	7.49818e-05	0.00545944	1	1
PCDHA12	0.000383336	0.0167692	0.892576	1
UTP23	1	1	0.00163755	0.0446356
TSHZ3	0.0016953	0.0439774	0.97926	1
MAATS1	0.000383336	0.0167692	1	1
UBE2B	0.0016953	0.0439774	1	1
ODF2L	0.000383336	0.0167692	0.97926	1
NUDT17	0.0016953	0.0439774	1	1
ZNF41	1	1	1.20846e-05	0.00156365
GMPR2	0.979645	1	0.00163755	0.0446356
IRF3	0.000383336	0.0167692	1	1
SLC27A4	1	1	0.00163755	0.0446356
LSMEM1	7.49818e-05	0.00545944	1	1
TPT1-AS1	7.49818e-05	0.00545944	1	1
AP3M1	1	1	0.000368443	0.0163508
FAM166A	0.979645	1	0.00163755	0.0446356
UTP14A	1	1	0.00163755	0.0446356
MRPS16	1	1	7.17088e-05	0.00532953
NDUFAF1	1	1	1.76294e-06	0.000420737
MIR3661	1	1	0.00163755	0.0446356
LRP5L	1.27001e-05	0.00172648	1	1
METTL17	0.0016953	0.0439774	1	1
C1QTNF5	0.0016953	0.0439774	0.97926	1
THAP9-AS1	7.49818e-05	0.00545944	0.97926	1
HNRNPH1	0.0016953	0.0439774	1	1
NPHP3-ACAD11	2.57641e-08	2.76693e-05	1	1
PSMC2	1	1	0.00163755	0.0446356
MRC2	0.000383336	0.0167692	1	1
TES	0.979645	1	0.000368443	0.0163508
XRCC3	1.27001e-05	0.00172648	1	1
CDK5RAP3	0.0016953	0.0439774	1	1
TRO	0.0016953	0.0439774	0.892576	1
SUPT16H	1	1	0.00163755	0.0446356
ABRAXAS2	1	1	0.000368443	0.0163508
MDH2	1	1	0.00163755	0.0446356
PRKRA-AS1	7.49818e-05	0.00545944	0.97926	1
PODN	0.0016953	0.0439774	0.97926	1
ZMAT3	2.41188e-09	7.40068e-06	0.97926	1
ALAS1	0.979645	1	0.00163755	0.0446356
ANKZF1	7.49818e-05	0.00545944	1	1
AKIRIN1	1	1	0.00163755	0.0446356
TFIP11	0.979645	1	2.22272e-07	0.000122415
DGKE	0.0016953	0.0439774	0.97926	1
EYA4	7.49818e-05	0.00545944	1	1
IPP	1	1	0.00163755	0.0446356
COPB2	1	1	0.000368443	0.0163508
SP100	0.000383336	0.0167692	1	1
VPS26C	1	1	0.00163755	0.0446356
TTLL3	2.35974e-07	0.000129961	1	1
AMY2B	7.49818e-05	0.00545944	0.892576	1
ATG3	1	1	0.00163755	0.0446356
SOX17	0.0016953	0.0439774	0.97926	1
ECHDC2	0.0016953	0.0439774	1	1
FES	7.49818e-05	0.00545944	1	1
PCDHA10	7.49818e-05	0.00545944	0.892576	1
UBC	0.0016953	0.0439774	1	1
APEX2	0.979645	1	0.00163755	0.0446356
ABT1	1	1	1.20846e-05	0.00156365
RORA-AS1	7.49818e-05	0.00545944	1	1
GBP1	2.35974e-07	0.000129961	1	1
PHF11	0.0016953	0.0439774	1	1
INPP5E	0.0016953	0.0439774	1	1
CCNL2	0.000383336	0.0167692	1	1
HACE1	0.0016953	0.0439774	0.892576	1
POU2F1	0.0016953	0.0439774	1	1
C5orf30	1	1	0.00163755	0.0446356
YTHDF2	1	1	1.76294e-06	0.000420737
TIMM23	1	1	0.000368443	0.0163508
HSD17B7P2	0.0016953	0.0439774	1	1
PSMD12	1	1	7.17088e-05	0.00532953
ODC1	0.979645	1	0.000368443	0.0163508
N4BP2L1	1.86213e-06	0.000506288	1	1
ASF1A	0.979645	1	0.00163755	0.0446356
EPHA3	1.86213e-06	0.000506288	0.97926	1
PPIL1	1	1	1.20846e-05	0.00156365
CAPRIN2	0.000383336	0.0167692	0.97926	1
NDUFB6	1	1	0.00163755	0.0446356
ANGPTL6	0.000383336	0.0167692	1	1
PCNX2	1.86213e-06	0.000506288	0.97926	1
RGS11	0.000383336	0.0167692	0.97926	1
HGF	0.0016953	0.0439774	1	1
NEGR1	0.000383336	0.0167692	0.892576	1
ATXN3	0.0016953	0.0439774	0.97926	1
KPNA2	1	1	0.000368443	0.0163508
TMEM184C	1	1	0.00163755	0.0446356
SNHG6	0.000383336	0.0167692	1	1
DAG1	0.979645	1	0.00163755	0.0446356
OSBPL7	0.000383336	0.0167692	0.97926	1
CREBRF	0.0016953	0.0439774	1	1
ZFP36L1	0.000383336	0.0167692	1	1
SNORD73A	0.0016953	0.0439774	1	1
NPIPB13	1.27001e-05	0.00172648	1	1
PARP1	1	1	0.00163755	0.0446356
BHLHE40	0.0016953	0.0439774	1	1
ABCA10	0.0016953	0.0439774	0.97926	1
HSPA6	0.0016953	0.0439774	0.97926	1
GEMIN6	1	1	0.000368443	0.0163508
VEGFC	0.0016953	0.0439774	1	1
LOC541473	0.000383336	0.0167692	1	1
SRGAP2B	0.000383336	0.0167692	0.97926	1
MXRA8	0.0016953	0.0439774	1	1
FMNL1	1.27001e-05	0.00172648	0.97926	1
MTCH2	1	1	0.000368443	0.0163508
SLC6A1	0.0016953	0.0439774	0.97926	1
TMEM127	1	1	0.000368443	0.0163508
CHP1	1	1	0.00163755	0.0446356
KLRD1	1.27001e-05	0.00172648	1	1
LOC100507006	0.000383336	0.0167692	1	1
PSMD7	1	1	0.000368443	0.0163508
PLRG1	1	1	0.00163755	0.0446356
SLC31A1	0.979645	1	0.00163755	0.0446356
CDKN2A	7.49818e-05	0.00545944	1	1
FAS	2.35974e-07	0.000129961	0.97926	1
SNORA32	0.000383336	0.0167692	0.97926	1
IPO4	1	1	7.17088e-05	0.00532953
RAB3IL1	7.49818e-05	0.00545944	0.97926	1
ZC3H6	7.49818e-05	0.00545944	0.97926	1
MEGF6	0.0016953	0.0439774	1	1
GBP5	7.49818e-05	0.00545944	0.97926	1
ATP9A	0.979645	1	0.00163755	0.0446356
DUSP1	0.000383336	0.0167692	0.97926	1
DCTN5	1	1	2.41446e-08	1.99462e-05
MFAP2	0.0016953	0.0439774	1	1
NSUN4	1	1	0.000368443	0.0163508
INKA2	1	1	0.00163755	0.0446356
SRRM1	1.27001e-05	0.00172648	1	1
PLXDC1	1.27001e-05	0.00172648	1	1
CIAPIN1	1	1	7.17088e-05	0.00532953
TAS2R20	0.0016953	0.0439774	1	1
SAP25	1.27001e-05	0.00172648	1	1
SNRPA1	0.0016953	0.0439774	0.97926	1
NKTR	0.0016953	0.0439774	0.97926	1
GGT7	0.000383336	0.0167692	1	1
PAN2	0.0016953	0.0439774	1	1
INVS	0.000383336	0.0167692	1	1
KIAA0391	1	1	0.000368443	0.0163508
CCNL1	0.000383336	0.0167692	0.97926	1
LMO3	1.86213e-06	0.000506288	0.718399	1
STX16	0.0016953	0.0439774	1	1
ME2	0.979645	1	0.00163755	0.0446356
SNRNP70	0.000383336	0.0167692	1	1
RNF20	1	1	7.17088e-05	0.00532953
COIL	1	1	0.00163755	0.0446356
PCDHB7	0.000383336	0.0167692	1	1
MALAT1	0.000383336	0.0167692	1	1
2019-09-01	0.000383336	0.0167692	1	1
SFRP2	7.49818e-05	0.00545944	1	1
TMEM102	0.979645	1	7.17088e-05	0.00532953
NDUFS1	1	1	0.000368443	0.0163508
H2AFY2	1	1	0.00163755	0.0446356
ZNF445	0.000383336	0.0167692	1	1
STC1	0.000383336	0.0167692	1	1
FZD5	1	1	0.00163755	0.0446356
KBTBD4	1	1	1.76294e-06	0.000420737
CYB561D1	1	1	0.000368443	0.0163508
HARBI1	1	1	1.20846e-05	0.00156365
DHX33	1	1	0.000368443	0.0163508
NFU1	1	1	0.00163755	0.0446356
LENG8-AS1	0.0016953	0.0439774	1	1
HSF4	0.0016953	0.0439774	0.97926	1
RPL10	0.0016953	0.0439774	1	1
EMC6	0.979645	1	0.00163755	0.0446356
MIR100HG	0.0016953	0.0439774	1	1
IL10RA	0.0016953	0.0439774	0.892576	1
CSTF2T	1	1	1.76294e-06	0.000420737
TRIM73	1.27001e-05	0.00172648	1	1
ERAL1	0.979645	1	0.000368443	0.0163508
MYORG	1	1	0.00163755	0.0446356
DLL1	0.000383336	0.0167692	1	1
FAM32A	1	1	1.20846e-05	0.00156365
ANKRD16	7.49818e-05	0.00545944	0.892576	1
BEX5	1.27001e-05	0.00172648	0.97926	1
ATP5F1B	1	1	0.00163755	0.0446356
GATAD2B	0.0016953	0.0439774	1	1
ABCD4	0.000383336	0.0167692	1	1
WDR3	1	1	1.20846e-05	0.00156365
TUFM	0.979645	1	0.00163755	0.0446356
PTCHD4	0.000383336	0.0167692	1	1
ATPAF1	1	1	0.00163755	0.0446356
C6orf89	1	1	0.000368443	0.0163508
KLF2	2.35974e-07	0.000129961	1	1
TTI1	1	1	1.20846e-05	0.00156365
DHTKD1	0.979645	1	0.000368443	0.0163508
ZNF91	0.0016953	0.0439774	0.97926	1
SPRY1	2.57641e-08	2.76693e-05	0.97926	1
CPLX1	0.000383336	0.0167692	1	1
KAZN	0.0016953	0.0439774	0.718399	1
ZNF778	1	1	1.76294e-06	0.000420737
TFAM	1	1	0.00163755	0.0446356
ADM	0.000383336	0.0167692	0.97926	1
LINC02609	0.0016953	0.0439774	0.892576	1
FMNL2	0.0016953	0.0439774	0.97926	1
PRRX1	0.0016953	0.0439774	0.892576	1
SLC38A6	0.000383336	0.0167692	0.892576	1
DHX32	1	1	0.00163755	0.0446356
PDZD7	0.000383336	0.0167692	1	1
MED20	1	1	0.00163755	0.0446356

## Sheet: Pathway analysis result
Significant gene sets related to genes positively related to age								Significant gene sets related to genes negatively related to age
KEGG								KEGG
ID	Description	pvalue	p.adjust					ID	Description	pvalue	p.adjust
hsa04064	NF-kappa B signaling pathway	7.01183e-05	0.0131505					hsa03050	Proteasome	8.16897e-10	2.07492e-07
hsa04658	Th1 and Th2 cell differentiation	0.000106109	0.0131505					hsa03008	Ribosome biogenesis in eukaryotes	5.37325e-05	0.00626543
hsa04010	MAPK signaling pathway	0.000155042	0.0131505					hsa03013	RNA transport	7.40011e-05	0.00626543
hsa05144	Malaria	0.000323899	0.0131505					hsa00020	Citrate cycle (TCA cycle)	0.00012247	0.00777686
hsa05169	Epstein-Barr virus infection	0.000330253	0.0131505					hsa01200	Carbon metabolism	0.000176428	0.00896256
hsa05203	Viral carcinogenesis	0.000330253	0.0131505					hsa00620	Pyruvate metabolism	0.000683848	0.0289496
hsa05330	Allograft rejection	0.000356797	0.0131505					hsa00970	Aminoacyl-tRNA biosynthesis	0.000989304	0.0358976
hsa05332	Graft-versus-host disease	0.000579398	0.0186856
hsa05168	Herpes simplex virus 1 infection	0.00155974	0.0405929
hsa04659	Th17 cell differentiation	0.00158703	0.0405929
hsa04672	Intestinal immune network for IgA production	0.0017307	0.0405929
GO								GO
ONTOLOGY	ID	Description	pvalue	p.adjust				ONTOLOGY	ID	Description	pvalue	p.adjust
BP	GO:0007156	homophilic cell adhesion via plasma membrane adhesion molecules	2.15402e-12	8.50839e-09				BP	GO:0140053	mitochondrial gene expression	4.16328e-20	1.46607e-16
BP	GO:0098742	cell-cell adhesion via plasma-membrane adhesion molecules	3.46861e-11	6.8505e-08				BP	GO:0022613	ribonucleoprotein complex biogenesis	8.20868e-20	1.46607e-16
BP	GO:0034341	response to interferon-gamma	1.25078e-07	0.000164686				BP	GO:0032543	mitochondrial translation	4.88962e-17	5.8219e-14
BP	GO:0060333	interferon-gamma-mediated signaling pathway	6.2069e-07	0.000612931				BP	GO:0034470	ncRNA processing	1.2194e-16	1.08893e-13
BP	GO:0043087	regulation of GTPase activity	1.60461e-06	0.00126765				BP	GO:0042254	ribosome biogenesis	2.7703e-15	1.9791e-12
BP	GO:0043547	positive regulation of GTPase activity	1.95524e-06	0.0012872				BP	GO:0070125	mitochondrial translational elongation	1.75234e-14	1.04323e-11
BP	GO:0071346	cellular response to interferon-gamma	4.43137e-06	0.00250056				BP	GO:0006415	translational termination	1.31437e-13	6.70706e-11
BP	GO:0034340	response to type I interferon	5.84298e-06	0.00288497				BP	GO:0006414	translational elongation	6.84835e-13	3.05779e-10
BP	GO:0060337	type I interferon signaling pathway	1.54528e-05	0.00610385				BP	GO:0032984	macromolecular complex disassembly	1.40757e-12	5.5865e-10
BP	GO:0071357	cellular response to type I interferon	1.54528e-05	0.00610385				BP	GO:0070126	mitochondrial translational termination	2.5235e-12	9.01395e-10
BP	GO:1902041	regulation of extrinsic apoptotic signaling pathway via death domain receptors	4.42207e-05	0.015458				BP	GO:0090305	nucleic acid phosphodiester bond hydrolysis	3.67013e-12	1.19179e-09
BP	GO:0006376	mRNA splice site selection	4.69611e-05	0.015458				BP	GO:0016072	rRNA metabolic process	6.39597e-12	1.90387e-09
BP	GO:0045661	regulation of myoblast differentiation	6.51095e-05	0.0197833				BP	GO:0006399	tRNA metabolic process	7.32775e-12	2.01344e-09
BP	GO:0051250	negative regulation of lymphocyte activation	9.1462e-05	0.0258053				BP	GO:0043241	protein complex disassembly	5.49945e-11	1.40315e-08
BP	GO:0009615	response to virus	0.00015751	0.0414777				BP	GO:0030490	maturation of SSU-rRNA	8.20029e-11	1.95276e-08
BP	GO:0031058	positive regulation of histone modification	0.000168635	0.0416318				BP	GO:0090501	RNA phosphodiester bond hydrolysis	1.36427e-10	3.04573e-08
BP	GO:0000245	spliceosomal complex assembly	0.000186781	0.0433992				BP	GO:0006364	rRNA processing	1.60282e-10	3.36781e-08
BP	GO:0000956	nuclear-transcribed mRNA catabolic process	0.000211384	0.0460343				BP	GO:0042274	ribosomal small subunit biogenesis	1.94061e-10	3.85103e-08
BP	GO:0051607	defense response to virus	0.000221431	0.0460343				BP	GO:0006091	generation of precursor metabolites and energy	1.79085e-09	3.3668e-07
BP	GO:0031065	positive regulation of histone deacetylation	0.000259263	0.047525				BP	GO:0071826	ribonucleoprotein complex subunit organization	3.55965e-09	6.35754e-07
BP	GO:0071900	regulation of protein serine/threonine kinase activity	0.000262735	0.047525				BP	GO:0045333	cellular respiration	4.02012e-09	6.83803e-07
BP	GO:0031056	regulation of histone modification	0.000274589	0.047525				BP	GO:1903320	regulation of protein modification by small protein conjugation or removal	4.67613e-09	7.59234e-07
BP	GO:0040013	negative regulation of locomotion	0.000276728	0.047525				BP	GO:0043488	regulation of mRNA stability	5.76894e-09	8.95941e-07
CC	GO:0005578	proteinaceous extracellular matrix	1.28617e-05	0.00324034				BP	GO:0006521	regulation of cellular amino acid metabolic process	1.00224e-08	1.49167e-06
CC	GO:0022626	cytosolic ribosome	1.56504e-05	0.00324034				BP	GO:0090502	RNA phosphodiester bond hydrolysis, endonucleolytic	1.55741e-08	2.17999e-06
CC	GO:0042611	MHC protein complex	2.29269e-05	0.00324034				BP	GO:0022618	ribonucleoprotein complex assembly	1.58678e-08	2.17999e-06
CC	GO:0016607	nuclear speck	0.000264135	0.0279983				BP	GO:0061013	regulation of mRNA catabolic process	1.79994e-08	2.36797e-06
MF	GO:0005096	GTPase activator activity	2.12642e-07	0.000134815				BP	GO:0043487	regulation of RNA stability	1.85619e-08	2.36797e-06
MF	GO:0030695	GTPase regulator activity	5.56987e-07	0.000176565				BP	GO:0031396	regulation of protein ubiquitination	1.95253e-08	2.40498e-06
MF	GO:0060589	nucleoside-triphosphatase regulator activity	5.85899e-06	0.0012382				BP	GO:0043624	cellular protein complex disassembly	2.18188e-08	2.59789e-06
								BP	GO:1903322	positive regulation of protein modification by small protein conjugation or removal	2.43001e-08	2.76265e-06
								BP	GO:0051444	negative regulation of ubiquitin-protein transferase activity	2.47494e-08	2.76265e-06
								BP	GO:0051186	cofactor metabolic process	3.63979e-08	3.93979e-06
								BP	GO:0010565	regulation of cellular ketone metabolic process	3.84833e-08	4.02172e-06
								BP	GO:0001510	RNA methylation	3.94066e-08	4.02172e-06
								BP	GO:1903311	regulation of mRNA metabolic process	5.15745e-08	5.03623e-06
								BP	GO:0061418	regulation of transcription from RNA polymerase II promoter in response to hypoxia	5.2167e-08	5.03623e-06
								BP	GO:0033238	regulation of cellular amine metabolic process	6.30506e-08	5.78528e-06
								BP	GO:0031398	positive regulation of protein ubiquitination	6.31652e-08	5.78528e-06
								BP	GO:0015980	energy derivation by oxidation of organic compounds	7.4091e-08	6.61633e-06
								BP	GO:0031145	anaphase-promoting complex-dependent catabolic process	7.59641e-08	6.61814e-06
								BP	GO:0051438	regulation of ubiquitin-protein transferase activity	8.32145e-08	7.07719e-06
								BP	GO:0051436	negative regulation of ubiquitin-protein ligase activity involved in mitotic cell cycle	9.00036e-08	7.47658e-06
								BP	GO:0010498	proteasomal protein catabolic process	1.03858e-07	8.32886e-06
								BP	GO:1903321	negative regulation of protein modification by small protein conjugation or removal	1.09163e-07	8.32886e-06
								BP	GO:0031146	SCF-dependent proteasomal ubiquitin-dependent protein catabolic process	1.0959e-07	8.32886e-06
								BP	GO:0051439	regulation of ubiquitin-protein ligase activity involved in mitotic cell cycle	1.0959e-07	8.32886e-06
								BP	GO:0031397	negative regulation of protein ubiquitination	1.264e-07	9.40628e-06
								BP	GO:0006520	cellular amino acid metabolic process	1.59703e-07	1.1642e-05
								BP	GO:0002479	antigen processing and presentation of exogenous peptide antigen via MHC class I, TAP-dependent	1.93702e-07	1.36273e-05
								BP	GO:0009161	ribonucleoside monophosphate metabolic process	1.94566e-07	1.36273e-05
								BP	GO:0051437	positive regulation of ubiquitin-protein ligase activity involved in regulation of mitotic cell cycle transition	2.32638e-07	1.59804e-05
								BP	GO:0009167	purine ribonucleoside monophosphate metabolic process	2.43718e-07	1.64257e-05
								BP	GO:0009205	purine ribonucleoside triphosphate metabolic process	2.61261e-07	1.70578e-05
								BP	GO:0009126	purine nucleoside monophosphate metabolic process	2.62647e-07	1.70578e-05
								BP	GO:1904667	negative regulation of ubiquitin protein ligase activity	2.78513e-07	1.77652e-05
								BP	GO:0008033	tRNA processing	3.08019e-07	1.93025e-05
								BP	GO:0042590	antigen processing and presentation of exogenous peptide antigen via MHC class I	3.32405e-07	2.04716e-05
								BP	GO:0009199	ribonucleoside triphosphate metabolic process	3.81726e-07	2.31106e-05
								BP	GO:0009144	purine nucleoside triphosphate metabolic process	4.43014e-07	2.63741e-05
								BP	GO:2000060	positive regulation of protein ubiquitination involved in ubiquitin-dependent protein catabolic process	4.89656e-07	2.8673e-05
								BP	GO:0070646	protein modification by small protein removal	5.52278e-07	3.18183e-05
								BP	GO:0009123	nucleoside monophosphate metabolic process	5.67606e-07	3.21824e-05
								BP	GO:0051443	positive regulation of ubiquitin-protein transferase activity	6.36388e-07	3.55184e-05
								BP	GO:0043161	proteasome-mediated ubiquitin-dependent protein catabolic process	6.83477e-07	3.75597e-05
								BP	GO:0046034	ATP metabolic process	7.96709e-07	4.31188e-05
								BP	GO:2000058	regulation of protein ubiquitination involved in ubiquitin-dependent protein catabolic process	8.40127e-07	4.47901e-05
								BP	GO:0000462	maturation of SSU-rRNA from tricistronic rRNA transcript (SSU-rRNA, 5.8S rRNA, LSU-rRNA)	8.72128e-07	4.58124e-05
								BP	GO:1904668	positive regulation of ubiquitin protein ligase activity	9.04537e-07	4.68262e-05
								BP	GO:0006401	RNA catabolic process	9.34566e-07	4.76896e-05
								BP	GO:0043414	macromolecule methylation	1.35125e-06	6.79811e-05
								BP	GO:0060071	Wnt signaling pathway, planar cell polarity pathway	1.43364e-06	7.11244e-05
								BP	GO:0009141	nucleoside triphosphate metabolic process	1.69208e-06	8.27962e-05
								BP	GO:0090175	regulation of establishment of planar polarity	1.85418e-06	8.85765e-05
								BP	GO:0006732	coenzyme metabolic process	1.85981e-06	8.85765e-05
								BP	GO:0044106	cellular amine metabolic process	2.03278e-06	9.55406e-05
								BP	GO:0042273	ribosomal large subunit biogenesis	2.16472e-06	0.000100421
								BP	GO:0009451	RNA modification	2.3682e-06	0.000108451
								BP	GO:0051188	cofactor biosynthetic process	2.62177e-06	0.000118544
								BP	GO:0000460	maturation of 5.8S rRNA	2.76727e-06	0.000123558
								BP	GO:0010972	negative regulation of G2/M transition of mitotic cell cycle	2.98496e-06	0.000130028
								BP	GO:1904666	regulation of ubiquitin protein ligase activity	2.98496e-06	0.000130028
								BP	GO:0006888	ER to Golgi vesicle-mediated transport	3.77854e-06	0.000162614
								BP	GO:0002474	antigen processing and presentation of peptide antigen via MHC class I	3.93583e-06	0.000165397
								BP	GO:1902750	negative regulation of cell cycle G2/M phase transition	3.93583e-06	0.000165397
								BP	GO:0042787	protein ubiquitination involved in ubiquitin-dependent protein catabolic process	4.30529e-06	0.00017882
								BP	GO:0042180	cellular ketone metabolic process	5.18078e-06	0.00021271
								BP	GO:0002244	hematopoietic progenitor cell differentiation	5.38235e-06	0.000218474
								BP	GO:0009308	amine metabolic process	5.58206e-06	0.000224035
								BP	GO:0001736	establishment of planar polarity	6.13164e-06	0.000240684
								BP	GO:0007164	establishment of tissue polarity	6.13164e-06	0.000240684
								BP	GO:0000959	mitochondrial RNA metabolic process	8.06006e-06	0.00031294
								BP	GO:0043618	regulation of transcription from RNA polymerase II promoter in response to stress	9.29246e-06	0.000349396
								BP	GO:0060218	hematopoietic stem cell differentiation	9.29246e-06	0.000349396
								BP	GO:1901532	regulation of hematopoietic progenitor cell differentiation	9.29246e-06	0.000349396
								BP	GO:0032259	methylation	9.77974e-06	0.000363888
								BP	GO:0019362	pyridine nucleotide metabolic process	1.20565e-05	0.000439446
								BP	GO:0046496	nicotinamide nucleotide metabolic process	1.20565e-05	0.000439446
								BP	GO:1902036	regulation of hematopoietic stem cell differentiation	1.24401e-05	0.00044885
								BP	GO:0016579	protein deubiquitination	1.37048e-05	0.00048636
								BP	GO:0000478	endonucleolytic cleavage involved in rRNA processing	1.37521e-05	0.00048636
								BP	GO:1903052	positive regulation of proteolysis involved in cellular protein catabolic process	1.40406e-05	0.000491695
								BP	GO:0000209	protein polyubiquitination	1.46042e-05	0.00050647
								BP	GO:0006733	oxidoreduction coenzyme metabolic process	1.52528e-05	0.000523874
								BP	GO:0006099	tricarboxylic acid cycle	1.54537e-05	0.000525721
								BP	GO:0006402	mRNA catabolic process	1.59265e-05	0.000536692
								BP	GO:0000375	RNA splicing, via transesterification reactions	1.62797e-05	0.000543469
								BP	GO:1903364	positive regulation of cellular protein catabolic process	1.70565e-05	0.000564127
								BP	GO:0043620	regulation of DNA-templated transcription in response to stress	1.81011e-05	0.000593185
								BP	GO:0072524	pyridine-containing compound metabolic process	1.85977e-05	0.000603919
								BP	GO:0006090	pyruvate metabolic process	2.39216e-05	0.000761656
								BP	GO:0045732	positive regulation of protein catabolic process	2.39411e-05	0.000761656
								BP	GO:0016236	macroautophagy	2.40949e-05	0.000761656
								BP	GO:0043039	tRNA aminoacylation	2.56515e-05	0.000803748
								BP	GO:0006397	mRNA processing	2.91987e-05	0.000906938
								BP	GO:0035567	non-canonical Wnt signaling pathway	2.94857e-05	0.000907955
								BP	GO:0043038	amino acid activation	3.06471e-05	0.000935655
								BP	GO:0001738	morphogenesis of a polarized epithelium	3.18864e-05	0.00096524
								BP	GO:0000377	RNA splicing, via transesterification reactions with bulged adenosine as nucleophile	3.53974e-05	0.00105366
								BP	GO:0000398	mRNA splicing, via spliceosome	3.53974e-05	0.00105366
								BP	GO:0006839	mitochondrial transport	3.63411e-05	0.00107281
								BP	GO:0038061	NIK/NF-kappaB signaling	3.71705e-05	0.00108496
								BP	GO:0009060	aerobic respiration	3.73599e-05	0.00108496
								BP	GO:0051193	regulation of cofactor metabolic process	4.00959e-05	0.00114578
								BP	GO:0051196	regulation of coenzyme metabolic process	4.00959e-05	0.00114578
								BP	GO:0006101	citrate metabolic process	4.16766e-05	0.0011815
								BP	GO:0006119	oxidative phosphorylation	6.55625e-05	0.00184401
								BP	GO:1903362	regulation of cellular protein catabolic process	6.8045e-05	0.00189888
								BP	GO:1903050	regulation of proteolysis involved in cellular protein catabolic process	8.91337e-05	0.0024681
								BP	GO:0000466	maturation of 5.8S rRNA from tricistronic rRNA transcript (SSU-rRNA, 5.8S rRNA, LSU-rRNA)	8.98925e-05	0.00246997
								BP	GO:0045862	positive regulation of proteolysis	9.45343e-05	0.00257768
								BP	GO:1905330	regulation of morphogenesis of an epithelium	9.61858e-05	0.00260284
								BP	GO:0072350	tricarboxylic acid metabolic process	9.76185e-05	0.00262175
								BP	GO:0002223	stimulatory C-type lectin receptor signaling pathway	0.000103007	0.00274082
								BP	GO:0019884	antigen processing and presentation of exogenous antigen	0.000103586	0.00274082
								BP	GO:0006914	autophagy	0.000122591	0.00319632
								BP	GO:0061919	process utilizing autophagic mechanism	0.000122591	0.00319632
								BP	GO:0042176	regulation of protein catabolic process	0.000125244	0.00324183
								BP	GO:0002220	innate immune response activating cell surface receptor signaling pathway	0.000135519	0.00345767
								BP	GO:0090263	positive regulation of canonical Wnt signaling pathway	0.000135519	0.00345767
								BP	GO:2000736	regulation of stem cell differentiation	0.000145036	0.00367124
								BP	GO:0042255	ribosome assembly	0.000145945	0.00367124
								BP	GO:0016197	endosomal transport	0.000160571	0.0040109
								BP	GO:0006360	transcription from RNA polymerase I promoter	0.000167432	0.00412944
								BP	GO:0030488	tRNA methylation	0.000167628	0.00412944
								BP	GO:0048193	Golgi vesicle transport	0.000173245	0.00423857
								BP	GO:0034605	cellular response to heat	0.000176965	0.00430013
								BP	GO:0006446	regulation of translational initiation	0.00018728	0.00447427
								BP	GO:0002478	antigen processing and presentation of exogenous peptide antigen	0.000187889	0.00447427
								BP	GO:0050852	T cell receptor signaling pathway	0.000187889	0.00447427
								BP	GO:0007080	mitotic metaphase plate congression	0.000204942	0.00483956
								BP	GO:0008380	RNA splicing	0.000205939	0.00483956
								BP	GO:0009896	positive regulation of catabolic process	0.000213987	0.00499583
								BP	GO:0006913	nucleocytoplasmic transport	0.000259595	0.00602127
								BP	GO:0000469	cleavage involved in rRNA processing	0.000272693	0.00628424
								BP	GO:0071428	rRNA-containing ribonucleoprotein complex export from nucleus	0.000288734	0.00661127
								BP	GO:0006356	regulation of transcription from RNA polymerase I promoter	0.000309353	0.00703828
								BP	GO:0051170	nuclear import	0.000325961	0.00736921
								BP	GO:0051169	nuclear transport	0.000329033	0.00739186
								BP	GO:0060828	regulation of canonical Wnt signaling pathway	0.000356684	0.00796298
								BP	GO:0090090	negative regulation of canonical Wnt signaling pathway	0.000364314	0.00808279
								BP	GO:0043467	regulation of generation of precursor metabolites and energy	0.000390389	0.00860785
								BP	GO:0071453	cellular response to oxygen levels	0.000398574	0.00871464
								BP	GO:0009108	coenzyme biosynthetic process	0.000400879	0.00871464
								BP	GO:0036294	cellular response to decreased oxygen levels	0.000402552	0.00871464
								BP	GO:0048002	antigen processing and presentation of peptide antigen	0.00045583	0.00976573
								BP	GO:0042775	mitochondrial ATP synthesis coupled electron transport	0.000456573	0.00976573
								BP	GO:0033209	tumor necrosis factor-mediated signaling pathway	0.000479217	0.0101891
								BP	GO:0042773	ATP synthesis coupled electron transport	0.000506088	0.0106967
								BP	GO:0031331	positive regulation of cellular catabolic process	0.000528224	0.0110933
								BP	GO:0006418	tRNA aminoacylation for protein translation	0.000531843	0.0110933
								BP	GO:0009112	nucleobase metabolic process	0.000534166	0.0110933
								BP	GO:0071103	DNA conformation change	0.000543613	0.0112242
								BP	GO:0009062	fatty acid catabolic process	0.00057545	0.0118133
								BP	GO:0030177	positive regulation of Wnt signaling pathway	0.000611551	0.0124826
								BP	GO:0070585	protein localization to mitochondrion	0.000624493	0.0126744
								BP	GO:0022904	respiratory electron transport chain	0.000688978	0.0139041
								BP	GO:0010389	regulation of G2/M transition of mitotic cell cycle	0.000705649	0.0140814
								BP	GO:0071456	cellular response to hypoxia	0.000705649	0.0140814
								BP	GO:0000387	spliceosomal snRNP assembly	0.00074521	0.0147883
								BP	GO:0002181	cytoplasmic translation	0.000782689	0.0154462
								BP	GO:0035384	thioester biosynthetic process	0.000808776	0.0157866
								BP	GO:0071616	acyl-CoA biosynthetic process	0.000808776	0.0157866
								BP	GO:0007034	vacuolar transport	0.000852349	0.0164572
								BP	GO:0031123	RNA 3'-end processing	0.000852349	0.0164572
								BP	GO:0034504	protein localization to nucleus	0.000883135	0.01696
								BP	GO:0006085	acetyl-CoA biosynthetic process	0.000898653	0.0171657
								BP	GO:1903578	regulation of ATP metabolic process	0.000906793	0.0172291
								BP	GO:1900034	regulation of cellular response to heat	0.000969419	0.0183215
								BP	GO:0006378	mRNA polyadenylation	0.00101727	0.0191246
								BP	GO:0006490	oligosaccharide-lipid intermediate biosynthetic process	0.00114146	0.0213471
								BP	GO:0034724	DNA replication-independent nucleosome organization	0.00119114	0.0221601
								BP	GO:1902749	regulation of cell cycle G2/M phase transition	0.00126114	0.023341
								BP	GO:0051310	metaphase plate congression	0.00134649	0.0247922
								BP	GO:0043631	RNA polyadenylation	0.00136184	0.0249461
								BP	GO:0017038	protein import	0.00137138	0.0249926
								BP	GO:0072655	establishment of protein localization to mitochondrion	0.00138133	0.0250462
								BP	GO:0009303	rRNA transcription	0.00140288	0.0253085
								BP	GO:0019882	antigen processing and presentation	0.00141505	0.0253998
								BP	GO:0042762	regulation of sulfur metabolic process	0.00142962	0.025533
								BP	GO:0006606	protein import into nucleus	0.00147945	0.0262914
								BP	GO:0006890	retrograde vesicle-mediated transport, Golgi to ER	0.00157106	0.0277813
								BP	GO:0051348	negative regulation of transferase activity	0.0016344	0.0287591
								BP	GO:0006409	tRNA export from nucleus	0.00165813	0.0288919
								BP	GO:0071431	tRNA-containing ribonucleoprotein complex export from nucleus	0.00165813	0.0288919
								BP	GO:0033013	tetrapyrrole metabolic process	0.00170534	0.0295703
								BP	GO:0000470	maturation of LSU-rRNA	0.00176797	0.0303616
								BP	GO:0006607	NLS-bearing protein import into nucleus	0.00176797	0.0303616
								BP	GO:0006096	glycolytic process	0.00181821	0.0310749
								BP	GO:0075733	intracellular transport of virus	0.00191105	0.0325061
								BP	GO:0006757	ATP generation from ADP	0.00197181	0.0333806
								BP	GO:0051656	establishment of organelle localization	0.00200066	0.0335725
								BP	GO:0006611	protein export from nucleus	0.00201134	0.0335725
								BP	GO:0038095	Fc-epsilon receptor signaling pathway	0.00201134	0.0335725
								BP	GO:0002218	activation of innate immune response	0.00202752	0.0336851
								BP	GO:0006120	mitochondrial electron transport, NADH to ubiquinone	0.00204216	0.0337713
								BP	GO:0060070	canonical Wnt signaling pathway	0.00211542	0.0347813
								BP	GO:0006403	RNA localization	0.00212271	0.0347813
								BP	GO:0006851	mitochondrial calcium ion transmembrane transport	0.00216147	0.0352547
								BP	GO:0051031	tRNA transport	0.00227271	0.0365855
								BP	GO:0072666	establishment of protein localization to vacuole	0.00227271	0.0365855
								BP	GO:0051168	nuclear export	0.00227379	0.0365855
								BP	GO:0006165	nucleoside diphosphate phosphorylation	0.00228795	0.0366482
								BP	GO:0006086	acetyl-CoA biosynthetic process from pyruvate	0.00233033	0.0371605
								BP	GO:0006400	tRNA modification	0.00248891	0.0389928
								BP	GO:0032508	DNA duplex unwinding	0.00248891	0.0389928
								BP	GO:0044766	multi-organism transport	0.00248891	0.0389928
								BP	GO:1902579	multi-organism localization	0.00248891	0.0389928
								BP	GO:0030178	negative regulation of Wnt signaling pathway	0.00252682	0.039414
								BP	GO:0015931	nucleobase-containing compound transport	0.00257596	0.0400057
								BP	GO:0006379	mRNA cleavage	0.00261511	0.040438
								BP	GO:0046794	transport of virus	0.0026474	0.0407608
								BP	GO:0051303	establishment of chromosome localization	0.00273149	0.041875
								BP	GO:0007059	chromosome segregation	0.00282253	0.0429548
								BP	GO:0043687	post-translational protein modification	0.00282598	0.0429548
								BP	GO:0007033	vacuole organization	0.00284417	0.0430482
								BP	GO:0010948	negative regulation of cell cycle process	0.00288872	0.0433557
								BP	GO:0031124	mRNA 3'-end processing	0.00288876	0.0433557
								BP	GO:0046031	ADP metabolic process	0.00290607	0.0434329
								BP	GO:0007032	endosome organization	0.00299239	0.0441687
								BP	GO:0043470	regulation of carbohydrate catabolic process	0.00299239	0.0441687
								BP	GO:0050000	chromosome localization	0.00299239	0.0441687
								BP	GO:0045089	positive regulation of innate immune response	0.00304432	0.0445728
								BP	GO:0006734	NADH metabolic process	0.00304472	0.0445728
								BP	GO:0010822	positive regulation of mitochondrion organization	0.00310045	0.0450196
								BP	GO:0022900	electron transport chain	0.00310045	0.0450196
								BP	GO:0031167	rRNA methylation	0.00313394	0.0453216
								BP	GO:0072329	monocarboxylic acid catabolic process	0.00324339	0.0467153
								BP	GO:0007041	lysosomal transport	0.00339436	0.0485662
								BP	GO:0000723	telomere maintenance	0.00339909	0.0485662
								BP	GO:0046939	nucleotide phosphorylation	0.00346852	0.0493607
								BP	GO:1901991	negative regulation of mitotic cell cycle phase transition	0.00351837	0.0498715
								CC	GO:0005759	mitochondrial matrix	1.80334e-23	8.2593e-21
								CC	GO:0005743	mitochondrial inner membrane	1.4872e-14	3.40569e-12
								CC	GO:0030684	preribosome	3.95112e-12	6.03204e-10
								CC	GO:0000313	organellar ribosome	7.62991e-12	6.989e-10
								CC	GO:0005761	mitochondrial ribosome	7.62991e-12	6.989e-10
								CC	GO:0000314	organellar small ribosomal subunit	2.10856e-09	1.3796e-07
								CC	GO:0005763	mitochondrial small ribosomal subunit	2.10856e-09	1.3796e-07
								CC	GO:0000502	proteasome complex	3.23616e-09	1.8527e-07
								CC	GO:1905369	endopeptidase complex	4.09982e-09	2.08635e-07
								CC	GO:0005840	ribosome	4.03926e-08	1.84998e-06
								CC	GO:1905368	peptidase complex	4.87952e-08	2.03166e-06
								CC	GO:0044391	ribosomal subunit	2.33382e-07	8.90742e-06
								CC	GO:0009295	nucleoid	4.05982e-07	1.27733e-05
								CC	GO:0042645	mitochondrial nucleoid	4.05982e-07	1.27733e-05
								CC	GO:0032040	small-subunit processome	4.18338e-07	1.27733e-05
								CC	GO:0030687	preribosome, large subunit precursor	2.13014e-06	6.09752e-05
								CC	GO:0015935	small ribosomal subunit	3.56683e-06	9.60947e-05
								CC	GO:0005839	proteasome core complex	1.33766e-05	0.00034036
								CC	GO:0030117	membrane coat	1.76604e-05	0.000404424
								CC	GO:0048475	coated membrane	1.76604e-05	0.000404424
								CC	GO:0030663	COPI-coated vesicle membrane	1.94364e-05	0.000423898
								CC	GO:0022624	proteasome accessory complex	2.53615e-05	0.000527981
								CC	GO:0034708	methyltransferase complex	4.34671e-05	0.000865563
								CC	GO:0044452	nucleolar part	5.77811e-05	0.0010614
								CC	GO:0035097	histone methyltransferase complex	5.79365e-05	0.0010614
								CC	GO:0043209	myelin sheath	6.16189e-05	0.00108544
								CC	GO:0061695	transferase complex, transferring phosphorus-containing groups	0.000100729	0.00168832
								CC	GO:0000151	ubiquitin ligase complex	0.000104455	0.00168832
								CC	GO:1990204	oxidoreductase complex	0.000106902	0.00168832
								CC	GO:0005838	proteasome regulatory particle	0.000111478	0.0017019
								CC	GO:0005635	nuclear envelope	0.000118984	0.00175789
								CC	GO:0000315	organellar large ribosomal subunit	0.000159004	0.00220678
								CC	GO:0005762	mitochondrial large ribosomal subunit	0.000159004	0.00220678
								CC	GO:0030137	COPI-coated vesicle	0.000194036	0.00261378
								CC	GO:1904813	ficolin-1-rich granule lumen	0.000333452	0.00436345
								CC	GO:0005776	autophagosome	0.000598836	0.00761014
								CC	GO:0005643	nuclear pore	0.00062852	0.00761014
								CC	GO:0000784	nuclear chromosome, telomeric region	0.000631409	0.00761014
								CC	GO:0030120	vesicle coat	0.000729403	0.00856581
								CC	GO:0005942	phosphatidylinositol 3-kinase complex	0.000836312	0.00957577
								CC	GO:0018995	host	0.00122573	0.0133662
								CC	GO:0043657	host cell	0.00122573	0.0133662
								CC	GO:0031965	nuclear membrane	0.00145804	0.015433
								CC	GO:0098798	mitochondrial protein complex	0.00148264	0.015433
								CC	GO:0031461	cullin-RING ubiquitin ligase complex	0.0015278	0.0155496
								CC	GO:0044215	other organism	0.00223694	0.0213441
								CC	GO:0044216	other organism cell	0.00223694	0.0213441
								CC	GO:0044217	other organism part	0.00223694	0.0213441
								CC	GO:0098800	inner mitochondrial membrane protein complex	0.00266561	0.0249153
								CC	GO:0016581	NuRD complex	0.00284155	0.0255182
								CC	GO:0090545	CHD-type complex	0.00284155	0.0255182
								CC	GO:0005758	mitochondrial intermembrane space	0.0032181	0.028344
								CC	GO:0044665	MLL1/2 complex	0.00409965	0.0347711
								CC	GO:0071339	MLL1 complex	0.00409965	0.0347711
								CC	GO:0044455	mitochondrial membrane part	0.00425486	0.0354314
								CC	GO:0071013	catalytic step 2 spliceosome	0.0044509	0.036402
								CC	GO:1902555	endoribonuclease complex	0.00479785	0.0378864
								CC	GO:1905348	endonuclease complex	0.00479785	0.0378864
								CC	GO:0015934	large ribosomal subunit	0.00519288	0.0403108
								CC	GO:0005849	mRNA cleavage factor complex	0.0055161	0.0414275
								CC	GO:0043601	nuclear replisome	0.00557641	0.0414275
								CC	GO:0005681	spliceosomal complex	0.0056081	0.0414275
								CC	GO:0000781	chromosome, telomeric region	0.00574301	0.0417507
								CC	GO:0101002	ficolin-1-rich granule	0.00589086	0.0421565
								CC	GO:0031970	organelle envelope lumen	0.00617401	0.043503
								CC	GO:0030686	90S preribosome	0.00644001	0.0444374
								CC	GO:0005747	mitochondrial respiratory chain complex I	0.00679175	0.0444374
								CC	GO:0030964	NADH dehydrogenase complex	0.00679175	0.0444374
								CC	GO:0043596	nuclear replication fork	0.00679175	0.0444374
								CC	GO:0045271	respiratory chain complex I	0.00679175	0.0444374
								CC	GO:0005778	peroxisomal membrane	0.00702258	0.0446714
								CC	GO:0031903	microbody membrane	0.00702258	0.0446714
								CC	GO:0070469	respiratory chain	0.00716551	0.0449562
								CC	GO:0030894	replisome	0.00739318	0.0457578
								CC	GO:0098803	respiratory chain complex	0.00791641	0.0483429
								MF	GO:0140098	catalytic activity, acting on RNA	3.36574e-17	1.89828e-14
								MF	GO:0140101	catalytic activity, acting on a tRNA	1.04369e-08	2.9432e-06
								MF	GO:0004518	nuclease activity	1.73833e-07	3.26806e-05
								MF	GO:0008173	RNA methyltransferase activity	5.85166e-07	8.25083e-05
								MF	GO:0008135	translation factor activity, RNA binding	1.23772e-06	0.000139615
								MF	GO:0004540	ribonuclease activity	2.08424e-06	0.000195237
								MF	GO:0016893	endonuclease activity, active with either ribo- or deoxyribonucleic acids and producing 5'-phosphomonoesters	2.52242e-06	0.000195237
								MF	GO:0016891	endoribonuclease activity, producing 5'-phosphomonoesters	2.76932e-06	0.000195237
								MF	GO:0004298	threonine-type endopeptidase activity	1.04716e-05	0.000590598
								MF	GO:0070003	threonine-type peptidase activity	1.04716e-05	0.000590598
								MF	GO:0016796	exonuclease activity, active with either ribo- or deoxyribonucleic acids and producing 5'-phosphomonoesters	2.13868e-05	0.00109656
								MF	GO:0016741	transferase activity, transferring one-carbon groups	2.6719e-05	0.00125579
								MF	GO:0008168	methyltransferase activity	3.61833e-05	0.00155032
								MF	GO:0008757	S-adenosylmethionine-dependent methyltransferase activity	3.84832e-05	0.00155032
								MF	GO:0004527	exonuclease activity	4.60366e-05	0.00169033
								MF	GO:0016874	ligase activity	4.79525e-05	0.00169033
								MF	GO:0003735	structural constituent of ribosome	5.88738e-05	0.00195322
								MF	GO:0004521	endoribonuclease activity	8.17065e-05	0.00256014
								MF	GO:0019843	rRNA binding	9.49448e-05	0.00281836
								MF	GO:0050662	coenzyme binding	0.000138614	0.0037614
								MF	GO:0048037	cofactor binding	0.00014335	0.0037614
								MF	GO:0043021	ribonucleoprotein complex binding	0.000146721	0.0037614
								MF	GO:0008171	O-methyltransferase activity	0.000161809	0.00396785
								MF	GO:0004519	endonuclease activity	0.000540559	0.0127031
								MF	GO:0016829	lyase activity	0.000624672	0.013738
								MF	GO:0008175	tRNA methyltransferase activity	0.000667393	0.013738
								MF	GO:0004529	exodeoxyribonuclease activity	0.000696761	0.013738
								MF	GO:0016895	exodeoxyribonuclease activity, producing 5'-phosphomonoesters	0.000696761	0.013738
								MF	GO:0008408	3'-5' exonuclease activity	0.000706389	0.013738
								MF	GO:0003743	translation initiation factor activity	0.000809261	0.0152141
								MF	GO:0004386	helicase activity	0.000895681	0.0162956
								MF	GO:0032549	ribonucleoside binding	0.00112706	0.0189428
								MF	GO:0008649	rRNA methyltransferase activity	0.00114194	0.0189428
								MF	GO:0140102	catalytic activity, acting on a rRNA	0.00114194	0.0189428
								MF	GO:0004812	aminoacyl-tRNA ligase activity	0.00136257	0.0213469
								MF	GO:0050681	androgen receptor binding	0.00136257	0.0213469
								MF	GO:0001882	nucleoside binding	0.00148174	0.0225865
								MF	GO:0016903	oxidoreductase activity, acting on the aldehyde or oxo group of donors	0.00156601	0.0232429
								MF	GO:0008565	protein transporter activity	0.00181951	0.0262692
								MF	GO:0031625	ubiquitin protein ligase binding	0.00186306	0.0262692
								MF	GO:0016620	oxidoreductase activity, acting on the aldehyde or oxo group of donors, NAD or NADP as acceptor	0.00194808	0.026798
								MF	GO:0045296	cadherin binding	0.00230347	0.0309323
								MF	GO:0035258	steroid hormone receptor binding	0.00244678	0.0320927
								MF	GO:0016831	carboxy-lyase activity	0.00263884	0.0338045
								MF	GO:0016651	oxidoreductase activity, acting on NAD(P)H	0.00269717	0.0338045
								MF	GO:0016866	intramolecular transferase activity	0.00313522	0.0382089
								MF	GO:0051536	iron-sulfur cluster binding	0.00325182	0.0382089
								MF	GO:0051540	metal cluster binding	0.00325182	0.0382089
								MF	GO:0044389	ubiquitin-like protein ligase binding	0.00331982	0.0382118
								MF	GO:0140097	catalytic activity, acting on DNA	0.00347359	0.0391821
								MF	GO:0032550	purine ribonucleoside binding	0.00394513	0.0436285
								MF	GO:0015197	peptide transporter activity	0.00417058	0.0452348
								MF	GO:0001883	purine nucleoside binding	0.00437937	0.0458417
								MF	GO:0008139	nuclear localization sequence binding	0.0043891	0.0458417
