# Supplementary material for: RNAAgeCalc: A multi-tissue transcriptional age calculator
Source: PLoS One. 2020 Aug 4;15(8):e0237006. doi: 10.1371/journal.pone.0237006 (PMC7402472; doi:10.1371/journal.pone.0237006)
Supplement: S5 Table — (XLSX) [file pone.0237006.s005.xlsx]

## Sheet: elastic net
elastic net result
tissue	signature	Pearson_cor	Spearman_cor	median_error	mean_error
adipose_tissue	DESeq2	0.729704	0.69423	5.35334	6.64987
	Pearson	0.715115	0.677391	5.71966	6.87376
	Dev	0.592612	0.555787	6.5562	7.95788
	deMagalhaes	0.289303	0.270956	7.84333	9.52543
	GenAge	0.442799	0.415571	7.23953	8.85964
	GTExAge	0.725588	0.684964	5.57368	6.74408
	Peters	0.514845	0.491929	6.94588	8.46585
	all	0.753645	0.718688	5.22071	6.41331
adrenal_gland	DESeq2	0.63028	0.58564	6.46527	7.58913
	Pearson	0.63052	0.588553	6.19588	7.62014
	Dev	0.65095	0.619052	6.35436	7.47465
	deMagalhaes	0.383124	0.361901	8.07225	9.29768
	GenAge	0.383365	0.373667	7.80186	9.26343
	GTExAge	0.665643	0.634619	6.79118	7.50524
	Peters	0.552219	0.523459	7.11148	8.2721
	all	0.658314	0.611818	6.28437	7.38305
blood	DESeq2	0.375559	0.375511	8.38203	9.84878
	Pearson	0.353261	0.354942	8.30648	9.84615
	Dev	0.401967	0.394926	8.11919	9.63313
	deMagalhaes	0.318809	0.317021	8.44101	10.002
	GenAge	0.273978	0.29737	8.56364	10.0819
	GTExAge	0.380259	0.381397	8.19817	9.71225
	Peters	0.438811	0.442809	7.86423	9.42525
	all	0.465996	0.466364	7.77952	9.25918
blood_vessel	DESeq2	0.808666	0.759406	5.02862	5.91964
	Pearson	0.810822	0.757895	4.88657	5.87459
	Dev	0.813199	0.758033	4.92567	5.87645
	deMagalhaes	0.574366	0.547041	7.17136	8.41149
	GenAge	0.620819	0.615865	6.5851	7.82788
	GTExAge	0.799232	0.747636	5.04225	6.06593
	Peters	0.73901	0.68651	5.5412	6.74822
	all	0.843959	0.801552	4.32196	5.29663
brain	DESeq2	0.823093	0.753387	3.64909	4.56476
	Pearson	0.807644	0.728759	3.87908	4.80632
	Dev	0.868646	0.790369	3.13913	3.98864
	deMagalhaes	0.586951	0.540561	5.01721	6.48265
	GenAge	0.70992	0.623	4.6326	5.75602
	GTExAge	0.834497	0.762639	3.47761	4.43398
	Peters	0.814001	0.734268	3.62472	4.6465
	all	0.90485	0.848614	2.65997	3.42313
breast	DESeq2	0.388918	0.385704	7.97129	9.50312
	Pearson	0.391426	0.399332	7.92477	9.45567
	Dev	0.31786	0.331719	8.40023	9.66994
	deMagalhaes	0.179548	0.188545	8.30905	9.8529
	GenAge	0.200827	0.23066	8.69885	10.0053
	GTExAge	0.475798	0.499619	7.49953	8.89151
	Peters	0.26631	0.293372	8.34499	9.91729
	all	0.382768	0.402676	7.9766	9.36975
colon	DESeq2	0.593978	0.577475	6.76248	8.12452
	Pearson	0.610195	0.599413	6.6116	8.00455
	Dev	0.508785	0.501749	7.17664	8.60199
	deMagalhaes	0.364949	0.384267	7.23174	9.20789
	GenAge	0.507413	0.513924	7.30483	8.64394
	GTExAge	0.594568	0.58974	7.2165	8.13867
	Peters	0.471051	0.484359	7.0538	8.75317
	all	0.604869	0.588431	6.49072	7.93714
esophagus	DESeq2	0.645816	0.623495	6.75107	7.92799
	Pearson	0.65037	0.63257	6.62957	7.86127
	Dev	0.629212	0.609767	6.61681	7.95644
	deMagalhaes	0.381952	0.381946	7.79743	9.42838
	GenAge	0.430088	0.429641	7.852	9.31734
	GTExAge	0.689208	0.65859	6.42436	7.5507
	Peters	0.546273	0.534431	7.11197	8.62337
	all	0.744809	0.721302	5.68664	6.77436
heart	DESeq2	0.587	0.578246	6.47633	7.73105
	Pearson	0.563642	0.544332	6.63843	7.8527
	Dev	0.612282	0.595607	5.82508	7.37807
	deMagalhaes	0.322537	0.332872	7.44008	8.96104
	GenAge	0.40853	0.438783	7.07517	8.62975
	GTExAge	0.612397	0.594247	6.33597	7.55206
	Peters	0.443158	0.459829	7.07895	8.48624
	all	0.675352	0.640099	5.71361	6.90861
liver	DESeq2	0.347352	0.370262	7.71925	9.04554
	Pearson	0.33358	0.358973	7.6609	9.14011
	Dev	0.235431	0.230091	7.86327	9.43617
	deMagalhaes	0.0949824	0.154695	8.20584	9.52029
	GenAge	0.213783	0.25026	7.87028	9.43831
	GTExAge	0.372568	0.363957	8.04779	9.02743
	Peters	0.246848	0.267768	7.74949	9.23076
	all	0.313573	0.322067	7.6249	8.99584
lung	DESeq2	0.666494	0.641291	5.94421	7.15667
	Pearson	0.666138	0.641011	5.75273	7.11354
	Dev	0.593026	0.570812	6.44369	7.72436
	deMagalhaes	0.356338	0.372942	7.61846	8.94091
	GenAge	0.451553	0.455046	7.32995	8.63194
	GTExAge	0.731101	0.707009	5.53579	6.54263
	Peters	0.503641	0.499293	7.2338	8.45938
	all	0.717999	0.686791	5.23531	6.57729
muscle	DESeq2	0.752854	0.675332	5.59625	6.78681
	Pearson	0.730509	0.649785	5.71988	7.02584
	Dev	0.634526	0.57082	6.86448	8.04527
	deMagalhaes	0.415524	0.413487	7.72749	9.49483
	GenAge	0.529953	0.516148	7.26471	8.89032
	GTExAge	0.629894	0.581543	6.90906	8.14343
	Peters	0.567742	0.539718	7.25738	8.63585
	all	0.76124	0.673746	5.52668	6.68716
nerve	DESeq2	0.785083	0.748642	5.31296	6.33126
	Pearson	0.792538	0.755019	5.20256	6.20461
	Dev	0.747502	0.720236	5.83605	6.80345
	deMagalhaes	0.514292	0.494818	7.58697	8.81783
	GenAge	0.556493	0.559862	7.26684	8.49297
	GTExAge	0.794294	0.758457	4.96089	6.11971
	Peters	0.60468	0.586329	6.7684	8.14251
	all	0.813416	0.769037	5.04102	5.90587
ovary	DESeq2	0.750219	0.721024	5.62432	6.76814
	Pearson	0.740391	0.711287	5.87287	6.94754
	Dev	0.750299	0.698658	6.13896	6.93155
	deMagalhaes	0.547034	0.55445	7.02434	8.6433
	GenAge	0.520967	0.529174	7.15206	8.83046
	GTExAge	0.752786	0.73798	5.56208	6.67006
	Peters	0.641702	0.709513	5.73813	7.31954
	all	0.75366	0.710623	6.15616	6.92896
pancreas	DESeq2	0.557708	0.542485	6.27677	7.72496
	Pearson	0.559711	0.540476	6.36928	7.68881
	Dev	0.313478	0.305868	7.32011	8.87689
	deMagalhaes	0.00145685	0.020234	7.25781	9.11159
	GenAge	0.195383	0.175567	7.10057	8.92731
	GTExAge	0.434256	0.422741	7.16568	8.47053
	Peters	0.173837	0.166624	7.29229	9.02559
	all	0.578318	0.561828	6.29283	7.63339
pituitary	DESeq2	0.297118	0.309435	6.23105	7.78141
	Pearson	0.313	0.291384	6.03874	7.73673
	Dev	0.127893	0.10505	6.34447	7.63239
	deMagalhaes	0.137933	0.131123	6.36554	7.99889
	GenAge	0.129353	0.116774	6.6957	7.94357
	GTExAge	0.161167	0.173221	6.45161	7.99611
	Peters	0.0382022	0.0766168	6.42149	8.26902
	all	0.183093	0.17267	6.12225	7.88765
prostate	DESeq2	0.543881	0.562643	7.69717	9.0056
	Pearson	0.529921	0.552603	7.98002	9.19868
	Dev	0.503776	0.546973	8.03621	9.18832
	deMagalhaes	0.319212	0.366467	8.73833	10.1162
	GenAge	0.459497	0.505342	7.62086	9.30821
	GTExAge	0.412995	0.469822	8.36611	9.83856
	Peters	0.41704	0.45603	8.79126	9.87748
	all	0.504393	0.537199	7.97466	9.10325
skin	DESeq2	0.563851	0.555407	6.65907	8.18686
	Pearson	0.58192	0.570603	6.51274	7.9988
	Dev	0.540284	0.519909	6.94244	8.31516
	deMagalhaes	0.293887	0.30043	8.093	9.5414
	GenAge	0.359516	0.355414	7.77685	9.32877
	GTExAge	0.630036	0.600478	6.52368	7.74038
	Peters	0.4396	0.452176	7.32225	8.9587
	all	0.669991	0.648708	5.88158	7.20274
small_intestine	DESeq2	0.163882	0.133917	9.82397	10.6549
	Pearson	0.172751	0.159484	9.38358	10.7475
	Dev	0.0940864	0.0951362	8.75687	10.0355
	deMagalhaes	0.0906071	0.0623718	9.20962	10.4085
	GenAge	0.188844	0.220781	9.19822	10.694
	GTExAge	0.242693	0.225344	8.8596	9.87904
	Peters	0.102543	0.0668914	8.63447	9.99754
	all	0.0634835	0.0255041	8.89997	10.1551
spleen	DESeq2	0.393555	0.392386	7.2157	8.60939
	Pearson	0.43896	0.424848	6.59089	8.32542
	Dev	0.216453	0.24064	7.10767	9.04295
	deMagalhaes	0.104492	0.10093	8.00271	9.59159
	GenAge	0.209055	0.292283	7.00372	8.96479
	GTExAge	0.343604	0.320022	7.7952	8.91083
	Peters	0.370078	0.372946	7.29861	8.72084
	all	0.287765	0.320195	7.62739	8.89897
stomach	DESeq2	0.453435	0.450619	8.34671	9.48592
	Pearson	0.482377	0.486992	8.13155	9.29548
	Dev	0.312177	0.348427	8.33779	10.007
	deMagalhaes	0.0527354	0.0192643	9.11226	10.7577
	GenAge	0.391329	0.407727	8.05855	9.62974
	GTExAge	0.605353	0.613038	7.35573	8.40744
	Peters	0.340428	0.360824	8.35734	10.1845
	all	0.512249	0.533159	7.5342	8.9003
testis	DESeq2	0.690058	0.667404	6.4634	7.62072
	Pearson	0.687281	0.665808	6.55344	7.66833
	Dev	0.729453	0.707096	6.30021	7.21343
	deMagalhaes	0.486343	0.502425	7.56092	9.29952
	GenAge	0.524096	0.537702	6.99561	8.87172
	GTExAge	0.678176	0.661051	6.05629	7.57857
	Peters	0.547581	0.538894	6.86098	8.78038
	all	0.745814	0.719308	5.94502	7.08936
thyroid	DESeq2	0.702433	0.65625	5.99416	7.04414
	Pearson	0.71374	0.668898	5.88839	6.95
	Dev	0.603933	0.581937	6.02472	7.63366
	deMagalhaes	0.24232	0.261667	7.41408	9.2546
	GenAge	0.392001	0.41853	7.08216	8.82182
	GTExAge	0.694874	0.643153	6.09665	7.10143
	Peters	0.541306	0.525792	6.45007	8.11727
	all	0.754987	0.709195	5.48323	6.41556
skin_fibroblast	DESeq2	0.421173	0.417612	7.42816	9.29572
	Pearson	0.433207	0.425839	7.74624	9.37118
	Dev	0.413211	0.401784	7.75859	9.34618
	deMagalhaes	0.200576	0.21738	7.53978	9.72876
	GenAge	0.198607	0.22532	7.69326	9.81886
	GTExAge	0.407174	0.417485	7.25848	9.10464
	Peters	0.237983	0.264986	7.54655	9.70949
	all	0.502677	0.487665	7.39686	8.77304

## Sheet: GBM
GBM result
tissue	signature	Pearson_cor	Spearman_cor	median_error	mean_error
adipose_tissue	DESeq2	0.686306	0.618674	5.90727	7.13779
	Pearson	0.678311	0.603695	6.1247	7.29969
	Dev	0.514025	0.465241	6.93578	8.44716
	deMagalhaes	0.277244	0.243383	8.09418	9.50897
	GenAge	0.440528	0.39942	7.29237	8.88597
	GTExAge	0.676534	0.597714	6.06291	7.25005
	Peters	0.451033	0.404487	7.3291	8.81895
	all	0.669216	0.591929	6.08496	7.32775
adrenal_gland	DESeq2	0.571983	0.538636	6.49749	8.02973
	Pearson	0.582637	0.546219	6.64807	8.04772
	Dev	0.543337	0.52134	7.24191	8.28158
	deMagalhaes	0.145785	0.133286	9.01619	10.0082
	GenAge	0.286267	0.251582	8.62901	9.6918
	GTExAge	0.551223	0.505076	7.12484	8.30044
	Peters	0.487976	0.438784	7.5629	8.67321
	all	0.552472	0.525259	7.0422	8.24498
blood	DESeq2	0.325066	0.319904	8.26024	10.0164
	Pearson	0.333089	0.329629	8.41577	9.98706
	Dev	0.301105	0.301551	8.7496	10.1181
	deMagalhaes	0.27865	0.293059	8.71365	10.0989
	GenAge	0.321306	0.310017	8.65829	9.97338
	GTExAge	0.308755	0.301853	8.41098	10.0334
	Peters	0.422441	0.411592	8.09489	9.54749
	all	0.375825	0.370317	8.25	9.81933
blood_vessel	DESeq2	0.775138	0.70752	5.18405	6.3117
	Pearson	0.770378	0.69654	5.20332	6.374
	Dev	0.752119	0.68454	5.41031	6.64488
	deMagalhaes	0.500534	0.459588	7.24303	8.82915
	GenAge	0.630037	0.587355	6.71189	7.90999
	GTExAge	0.757013	0.68479	5.40624	6.51441
	Peters	0.661709	0.604651	6.22895	7.52602
	all	0.781181	0.710457	5.16356	6.252
brain	DESeq2	0.704644	0.618712	4.40236	5.65082
	Pearson	0.670997	0.586046	4.51888	5.87707
	Dev	0.682931	0.584084	4.56027	5.83968
	deMagalhaes	0.498925	0.448237	5.30985	6.83557
	GenAge	0.578348	0.517186	5.1113	6.53879
	GTExAge	0.67989	0.590058	4.639	5.89009
	Peters	0.649673	0.564685	4.71917	6.06
	all	0.757506	0.675778	4.00791	5.19244
breast	DESeq2	0.373031	0.371624	7.91813	9.40436
	Pearson	0.327401	0.3332	8.0947	9.67476
	Dev	0.266173	0.271777	8.21168	9.73651
	deMagalhaes	0.0815903	0.0877784	8.86289	10.146
	GenAge	0.148805	0.134429	8.8581	10.2569
	GTExAge	0.382994	0.389936	7.75127	9.23384
	Peters	0.250416	0.265153	8.37587	9.92356
	all	0.286733	0.303025	8.1412	9.63653
colon	DESeq2	0.498302	0.48296	7.37523	8.75679
	Pearson	0.492058	0.479354	7.14533	8.76155
	Dev	0.418361	0.424768	7.51988	9.07752
	deMagalhaes	0.325303	0.338746	7.56151	9.37723
	GenAge	0.445338	0.458189	7.24537	8.9003
	GTExAge	0.502016	0.50402	7.17174	8.60421
	Peters	0.366422	0.375358	7.56197	9.32069
	all	0.49424	0.486944	7.53181	8.77022
esophagus	DESeq2	0.582429	0.544458	7.09648	8.34564
	Pearson	0.595849	0.558517	6.9341	8.24624
	Dev	0.495825	0.471479	7.32264	8.88903
	deMagalhaes	0.32234	0.334191	8.06145	9.66823
	GenAge	0.395819	0.394941	7.85857	9.41393
	GTExAge	0.632519	0.583272	6.68712	7.95327
	Peters	0.374365	0.368162	7.79721	9.49995
	all	0.593484	0.563221	6.90267	8.26802
heart	DESeq2	0.560346	0.491074	6.67523	7.9512
	Pearson	0.562203	0.498393	6.55527	7.91533
	Dev	0.468707	0.453968	6.72716	8.27873
	deMagalhaes	0.176223	0.1912	7.73059	9.28351
	GenAge	0.38395	0.35659	7.37676	8.82084
	GTExAge	0.556614	0.495816	6.66421	7.91001
	Peters	0.350356	0.331793	7.44405	8.92941
	all	0.582006	0.53409	6.34413	7.69491
liver	DESeq2	0.291719	0.316145	7.36529	9.18411
	Pearson	0.263557	0.286343	7.46358	9.29882
	Dev	0.186457	0.195912	7.79299	9.27724
	deMagalhaes	0.157	0.182347	7.77983	9.15874
	GenAge	0.160128	0.152131	8.12946	9.37977
	GTExAge	0.314682	0.344289	7.53654	8.95774
	Peters	0.144424	0.150588	8.05703	9.62618
	all	0.187382	0.188089	7.92427	9.31607
lung	DESeq2	0.641218	0.590476	5.97784	7.29322
	Pearson	0.628688	0.57999	6.06792	7.37883
	Dev	0.522396	0.502754	6.98846	8.23576
	deMagalhaes	0.343829	0.351473	7.65453	8.99164
	GenAge	0.443827	0.430606	7.65923	8.67547
	GTExAge	0.642415	0.57869	6.18043	7.2786
	Peters	0.443655	0.432804	7.37222	8.62897
	all	0.630022	0.578137	6.25178	7.43908
muscle	DESeq2	0.700298	0.612772	5.9039	7.2856
	Pearson	0.69161	0.602548	5.949	7.37575
	Dev	0.627936	0.564786	6.49474	7.99466
	deMagalhaes	0.307191	0.314513	8.18797	10.011
	GenAge	0.507173	0.473587	7.17623	8.98327
	GTExAge	0.598126	0.533489	6.95074	8.3736
	Peters	0.564087	0.49197	7.15376	8.58507
	all	0.686318	0.60776	5.91498	7.43648
nerve	DESeq2	0.788029	0.714366	5.33179	6.28114
	Pearson	0.771075	0.691793	5.35235	6.46139
	Dev	0.691274	0.636288	6.21192	7.37106
	deMagalhaes	0.408739	0.374809	8.06468	9.49076
	GenAge	0.583438	0.548561	6.97313	8.33005
	GTExAge	0.748313	0.67988	5.74581	6.78674
	Peters	0.591046	0.537812	6.75288	8.19135
	all	0.763264	0.683544	5.68479	6.61648
ovary	DESeq2	0.658587	0.614616	6.64137	7.76683
	Pearson	0.684791	0.638084	6.33941	7.48205
	Dev	0.616138	0.565169	7.029	8.2145
	deMagalhaes	0.404687	0.411987	7.87022	9.58778
	GenAge	0.5307	0.537674	7.59212	8.84878
	GTExAge	0.613008	0.578299	6.76499	8.17575
	Peters	0.584634	0.570249	6.6804	8.24747
	all	0.636096	0.588698	6.93708	7.93067
pancreas	DESeq2	0.468881	0.437554	6.94133	8.26327
	Pearson	0.430875	0.40619	6.90486	8.40788
	Dev	0.0845241	0.048902	7.23339	9.26408
	deMagalhaes	-0.017939	-0.0200139	7.28989	9.14706
	GenAge	0.103212	0.0998416	7.50073	9.28054
	GTExAge	0.285144	0.2531	7.44642	8.97283
	Peters	0.0981655	0.0763702	7.60999	9.2097
	all	0.258539	0.240478	7.12991	8.87397
pituitary	DESeq2	0.259367	0.214249	6.33114	8.01264
	Pearson	0.252941	0.214081	6.43286	7.88285
	Dev	0.0986444	0.129974	6.09105	7.67645
	deMagalhaes	0.12316	0.135311	5.98082	7.57268
	GenAge	0.162735	0.151614	6.48541	7.78136
	GTExAge	0.0692778	0.028666	6.09341	7.8159
	Peters	0.0369705	0.0598707	6.37043	7.74707
	all	0.101844	0.089371	6.12454	7.6671
prostate	DESeq2	0.466631	0.469577	8.32512	9.50097
	Pearson	0.456974	0.473951	8.42877	9.63879
	Dev	0.452182	0.476501	8.01568	9.43569
	deMagalhaes	0.343064	0.349102	8.54495	10.1514
	GenAge	0.336943	0.362016	8.43707	10.0194
	GTExAge	0.439962	0.460595	8.59176	9.65509
	Peters	0.411842	0.431214	8.73117	9.82346
	all	0.461799	0.469617	8.72988	9.46013
skin	DESeq2	0.481053	0.454878	7.29471	8.76509
	Pearson	0.481382	0.4558	7.3186	8.75188
	Dev	0.429012	0.418204	7.34562	8.9727
	deMagalhaes	0.23205	0.233211	8.08321	9.73257
	GenAge	0.296161	0.290768	8.00328	9.54665
	GTExAge	0.512968	0.484587	7.03008	8.52674
	Peters	0.327052	0.321683	7.95795	9.53255
	all	0.524347	0.497847	7.0182	8.44374
small_intestine	DESeq2	0.170122	0.162556	9.15421	10.375
	Pearson	0.167615	0.151433	9.12415	10.3407
	Dev	0.0443249	-0.00233264	8.65702	10.1735
	deMagalhaes	0.0254609	0.0331571	8.75747	10.2686
	GenAge	0.191517	0.196439	8.27531	9.88067
	GTExAge	0.143199	0.123652	9.18699	10.0618
	Peters	0.106696	0.0925836	8.95349	10.2236
	all	0.0148637	0.00389412	8.97292	10.2316
spleen	DESeq2	0.352109	0.335294	7.47777	8.86653
	Pearson	0.335648	0.317047	7.49198	8.8488
	Dev	0.236395	0.239901	7.38046	9.03852
	deMagalhaes	0.143702	0.135298	7.72181	9.12656
	GenAge	0.250891	0.240287	7.16078	8.96111
	GTExAge	0.291794	0.306312	7.36473	8.75031
	Peters	0.356389	0.351591	7.52185	8.6856
	all	0.207043	0.188265	7.99896	9.1323
stomach	DESeq2	0.407204	0.400231	8.33136	9.60238
	Pearson	0.419084	0.42952	8.13748	9.53765
	Dev	0.231113	0.233988	8.23532	10.2172
	deMagalhaes	-0.0713796	-0.0820207	8.99491	10.7032
	GenAge	0.222108	0.228285	8.70672	10.3178
	GTExAge	0.398691	0.384462	8.17338	9.59003
	Peters	0.152363	0.151943	8.93549	10.5917
	all	0.264602	0.263722	8.55752	10.2167
testis	DESeq2	0.688737	0.634309	6.63685	7.71751
	Pearson	0.677847	0.61848	6.59326	7.78259
	Dev	0.526436	0.511111	7.37411	8.97482
	deMagalhaes	0.268317	0.252073	8.81678	10.3239
	GenAge	0.372657	0.358188	8.45974	9.90768
	GTExAge	0.681589	0.605845	6.5951	7.77768
	Peters	0.448564	0.405319	8.23977	9.61339
	all	0.634145	0.572503	7.02443	8.26623
thyroid	DESeq2	0.67296	0.58995	6.23586	7.28656
	Pearson	0.685844	0.608731	6.22175	7.21241
	Dev	0.526361	0.483041	6.80123	8.25619
	deMagalhaes	0.167068	0.191732	7.33962	9.45805
	GenAge	0.34782	0.33932	7.10982	9.0655
	GTExAge	0.672916	0.595638	6.0475	7.24592
	Peters	0.439109	0.421903	7.03989	8.71851
	all	0.649649	0.570976	6.13842	7.47493
skin_fibroblast	DESeq2	0.314209	0.288201	7.7135	9.73255
	Pearson	0.35947	0.347241	7.33363	9.42665
	Dev	0.250567	0.242816	7.96049	9.80219
	deMagalhaes	0.129135	0.154531	7.75034	9.81723
	GenAge	0.16026	0.185346	7.74076	9.85216
	GTExAge	0.292985	0.288466	7.75829	9.62593
	Peters	0.160591	0.177134	7.94136	9.89063
	all	0.330545	0.311469	7.83674	9.57675

## Sheet: random forest
random forest result
tissue	signature	Pearson_cor	Spearman_cor	median_error	mean_error
adipose_tissue	DESeq2	0.599143	0.517732	6.86683	8.08351
	Pearson	0.591571	0.509791	6.8075	8.12278
	Dev	0.465289	0.414993	7.44633	8.8275
	deMagalhaes	0.315126	0.265944	8.07625	9.49418
	GenAge	0.467424	0.420745	7.34875	8.79447
	GTExAge	0.607172	0.525428	6.64217	8.06792
	Peters	0.436462	0.382388	7.40817	8.93899
	all	0.577454	0.499198	7.00567	8.36815
adrenal_gland	DESeq2	0.515311	0.478959	7.29408	8.60995
	Pearson	0.535244	0.499836	7.60325	8.58355
	Dev	0.51535	0.485956	7.95292	8.85359
	deMagalhaes	0.218215	0.187585	8.74367	9.79543
	GenAge	0.323516	0.304962	8.74333	9.60576
	GTExAge	0.46317	0.413222	8.11008	9.0863
	Peters	0.446067	0.412624	8.14983	9.12857
	all	0.503761	0.46688	7.84275	8.9412
blood	DESeq2	0.347312	0.334644	8.33408	9.87615
	Pearson	0.333053	0.323184	8.61258	9.97605
	Dev	0.351933	0.337478	8.58025	9.87015
	deMagalhaes	0.319008	0.323374	8.473	10.0072
	GenAge	0.328543	0.320987	8.54142	9.97168
	GTExAge	0.322435	0.32035	8.54458	9.98157
	Peters	0.386594	0.374522	8.60408	9.73981
	all	0.35517	0.349269	8.53892	9.87258
blood_vessel	DESeq2	0.737851	0.662689	6.14708	7.16168
	Pearson	0.72836	0.652345	6.18908	7.22772
	Dev	0.700372	0.637288	6.71292	7.74754
	deMagalhaes	0.500982	0.447504	7.60867	8.97191
	GenAge	0.598511	0.558549	7.2825	8.45264
	GTExAge	0.70375	0.634798	6.52808	7.55899
	Peters	0.621141	0.582317	6.88683	8.16689
	all	0.73886	0.666345	6.39783	7.39188
brain	DESeq2	0.620209	0.579699	4.86633	6.24012
	Pearson	0.597754	0.550339	4.91383	6.34607
	Dev	0.606221	0.542882	5.10125	6.42613
	deMagalhaes	0.50996	0.459456	5.33775	6.8097
	GenAge	0.538128	0.495208	5.31325	6.69171
	GTExAge	0.536014	0.487416	5.14667	6.65337
	Peters	0.55384	0.506514	5.18908	6.60769
	all	0.641882	0.589437	4.82475	6.19594
breast	DESeq2	0.317947	0.328996	7.81383	9.48077
	Pearson	0.289623	0.308876	7.88808	9.53107
	Dev	0.25306	0.257121	8.43108	9.76987
	deMagalhaes	0.122989	0.130699	8.388	10.1912
	GenAge	0.207805	0.232162	8.39825	9.8315
	GTExAge	0.344224	0.365855	8.02183	9.3461
	Peters	0.278971	0.301445	8.47675	9.63611
	all	0.282405	0.310365	8.12167	9.53872
colon	DESeq2	0.445726	0.445405	7.32167	8.92981
	Pearson	0.456298	0.453342	7.32675	8.85786
	Dev	0.42667	0.433045	7.41492	9.01039
	deMagalhaes	0.32555	0.340413	7.54017	9.40561
	GenAge	0.445067	0.455617	7.31392	8.88409
	GTExAge	0.492957	0.487848	7.03867	8.64215
	Peters	0.394172	0.397615	7.53925	9.1492
	all	0.460307	0.461656	7.42975	8.83616
esophagus	DESeq2	0.485344	0.469863	7.59375	9.02183
	Pearson	0.475752	0.455991	7.54017	9.08655
	Dev	0.41428	0.410941	7.59867	9.30694
	deMagalhaes	0.368558	0.373092	7.88483	9.51424
	GenAge	0.407329	0.404039	7.84958	9.38946
	GTExAge	0.504745	0.4765	7.50092	8.99111
	Peters	0.407046	0.400267	7.80583	9.39436
	all	0.471645	0.455139	7.59358	9.16731
heart	DESeq2	0.47804	0.420493	7.20667	8.43087
	Pearson	0.476215	0.426965	7.05858	8.39313
	Dev	0.40097	0.377327	7.29033	8.64255
	deMagalhaes	0.275856	0.263696	7.42733	9.03298
	GenAge	0.364293	0.353474	7.38025	8.78944
	GTExAge	0.482194	0.435457	7.02692	8.38254
	Peters	0.349987	0.329406	7.38783	8.8686
	all	0.456647	0.418696	7.31742	8.51229
liver	DESeq2	0.253346	0.30684	7.50442	9.24637
	Pearson	0.205749	0.266297	7.86917	9.51445
	Dev	0.20538	0.247914	7.72192	9.31675
	deMagalhaes	0.201695	0.265839	7.64283	9.28693
	GenAge	0.242113	0.295736	8.03992	9.20395
	GTExAge	0.243642	0.282241	7.7335	9.26559
	Peters	0.156332	0.204544	7.876	9.57843
	all	0.171741	0.218204	7.77383	9.4604
lung	DESeq2	0.566418	0.53637	6.72817	7.9663
	Pearson	0.550898	0.522149	6.90083	8.00822
	Dev	0.479439	0.474332	7.38825	8.4326
	deMagalhaes	0.396136	0.407443	7.38667	8.77276
	GenAge	0.430907	0.425098	7.464	8.69632
	GTExAge	0.564616	0.528643	6.98325	8.02921
	Peters	0.438265	0.445166	7.19317	8.64542
	all	0.548149	0.521488	7.00375	8.16606
muscle	DESeq2	0.628361	0.555184	6.74075	8.31219
	Pearson	0.613484	0.544029	6.86175	8.37569
	Dev	0.564137	0.520223	7.22167	8.82892
	deMagalhaes	0.369096	0.34455	8.25667	9.74382
	GenAge	0.500194	0.470789	7.66467	9.20583
	GTExAge	0.541534	0.498554	7.4095	8.90347
	Peters	0.4912	0.451514	7.58125	9.22113
	all	0.598259	0.532184	7.16025	8.64291
nerve	DESeq2	0.728309	0.655661	6.08983	7.33544
	Pearson	0.716908	0.642446	6.35025	7.44783
	Dev	0.62865	0.57273	6.96283	8.22387
	deMagalhaes	0.411292	0.373165	8.12275	9.42822
	GenAge	0.57701	0.551852	7.20842	8.47306
	GTExAge	0.661998	0.596337	6.92725	7.94366
	Peters	0.52396	0.479276	7.50775	8.84509
	all	0.700068	0.629939	6.48617	7.74237
ovary	DESeq2	0.618296	0.57973	6.49117	8.19199
	Pearson	0.62343	0.583304	6.68133	8.14803
	Dev	0.615845	0.558806	6.67233	8.31464
	deMagalhaes	0.40462	0.393475	7.43317	9.25552
	GenAge	0.484654	0.475492	7.01625	8.95191
	GTExAge	0.547401	0.536096	7.23358	8.70707
	Peters	0.554498	0.541219	6.7165	8.65581
	all	0.587006	0.563093	6.61167	8.39854
pancreas	DESeq2	0.336428	0.317039	6.90708	8.70063
	Pearson	0.244775	0.255605	6.87175	8.90281
	Dev	0.131146	0.134992	7.21717	9.13741
	deMagalhaes	0.0638548	0.0688261	7.25775	9.28348
	GenAge	0.162694	0.143692	7.40742	9.12714
	GTExAge	0.237393	0.23524	6.98233	8.91077
	Peters	0.0851356	0.0959595	7.30117	9.30626
	all	0.188648	0.199398	7.25508	9.00248
pituitary	DESeq2	0.217477	0.199447	6.01658	7.49925
	Pearson	0.186167	0.167135	6.038	7.554
	Dev	0.213094	0.182817	5.89983	7.40574
	deMagalhaes	0.219051	0.188791	6.09592	7.56203
	GenAge	0.171419	0.154864	6.08542	7.47815
	GTExAge	0.157068	0.136126	6.09342	7.60909
	Peters	0.187309	0.134091	6.36292	7.61194
	all	0.180475	0.165939	6.05233	7.54627
prostate	DESeq2	0.417527	0.439327	8.64625	9.77521
	Pearson	0.406461	0.423254	8.56383	9.90057
	Dev	0.410785	0.438337	8.65258	9.77346
	deMagalhaes	0.326578	0.349263	8.62042	10.1116
	GenAge	0.426155	0.426645	8.605	9.70661
	GTExAge	0.461487	0.483412	8.18133	9.50629
	Peters	0.356757	0.388546	9.07492	10.0766
	all	0.387871	0.404802	8.58108	9.82077
skin	DESeq2	0.403006	0.392803	7.60358	9.14907
	Pearson	0.392079	0.383181	7.6685	9.19503
	Dev	0.35055	0.350604	7.77325	9.33821
	deMagalhaes	0.270743	0.26576	7.98642	9.63935
	GenAge	0.30974	0.31105	7.88658	9.49607
	GTExAge	0.40645	0.394751	7.75017	9.16791
	Peters	0.296159	0.30443	7.91742	9.55252
	all	0.378128	0.375637	7.76842	9.27947
small_intestine	DESeq2	0.0602529	0.0449959	9.28667	10.4737
	Pearson	0.109572	0.092204	9.24992	10.3195
	Dev	0.04778	0.0202835	9.17667	10.2588
	deMagalhaes	-0.010255	-0.0180667	9.29542	10.4783
	GenAge	0.143022	0.112729	9.30667	10.073
	GTExAge	0.10294	0.103367	9.236	10.249
	Peters	0.0609611	0.047678	9.00067	10.3096
	all	0.024769	0.0211667	9.53883	10.3636
spleen	DESeq2	0.328518	0.30635	7.13775	8.72304
	Pearson	0.312393	0.30222	7.18733	8.74192
	Dev	0.276482	0.251527	7.19733	8.90791
	deMagalhaes	0.158792	0.150389	7.91517	9.31936
	GenAge	0.255915	0.241434	6.98417	8.9009
	GTExAge	0.335693	0.315936	6.75692	8.58136
	Peters	0.326106	0.318245	7.05925	8.66204
	all	0.303314	0.292091	6.89575	8.77782
stomach	DESeq2	0.33051	0.338919	8.09233	9.89315
	Pearson	0.282422	0.295183	8.85033	10.1642
	Dev	0.245426	0.248037	8.45225	10.1451
	deMagalhaes	0.00811449	0.00813373	9.17292	10.9698
	GenAge	0.197817	0.206038	8.688	10.3148
	GTExAge	0.334538	0.354019	8.24692	9.86125
	Peters	0.220228	0.231238	8.72342	10.4384
	all	0.279325	0.288031	8.35175	10.11
testis	DESeq2	0.586591	0.534205	7.44308	8.77982
	Pearson	0.585143	0.533094	7.62467	8.82443
	Dev	0.411377	0.393284	7.97325	9.72467
	deMagalhaes	0.253784	0.239584	8.76025	10.3601
	GenAge	0.277095	0.291039	8.49217	10.2382
	GTExAge	0.617262	0.553084	7.32692	8.62305
	Peters	0.364685	0.351153	8.29142	9.88513
	all	0.566794	0.514792	7.61733	9.13424
thyroid	DESeq2	0.564148	0.501542	6.61592	8.03834
	Pearson	0.55912	0.497588	6.76533	8.06215
	Dev	0.422375	0.401235	6.81333	8.64122
	deMagalhaes	0.222293	0.233362	7.24208	9.32443
	GenAge	0.314187	0.315268	7.22425	9.02984
	GTExAge	0.58861	0.514798	6.73258	7.97081
	Peters	0.381461	0.374526	7.05708	8.8229
	all	0.553652	0.495549	6.79533	8.21201
skin_fibroblast	DESeq2	0.279219	0.282109	7.8125	9.64953
	Pearson	0.270665	0.27247	7.89958	9.71075
	Dev	0.223994	0.229034	7.82883	9.82547
	deMagalhaes	0.198339	0.204451	7.63208	9.84364
	GenAge	0.190699	0.205674	7.6585	9.87339
	GTExAge	0.250593	0.252009	7.82417	9.7287
	Peters	0.203508	0.224204	7.70867	9.83403
	all	0.251854	0.260264	7.91742	9.71415

## Sheet: SVR
support vector regression result
tissue	signature	Pearson_cor	Spearman_cor	median_error	mean_error
adipose_tissue	DESeq2	0.661125	0.625665	5.91619	7.33712
	Pearson	0.655762	0.616769	5.91702	7.42923
	Dev	0.57362	0.531976	6.3341	7.97651
	deMagalhaes	0.303319	0.287447	7.62944	9.4267
	GenAge	0.444875	0.415936	7.00718	8.85125
	GTExAge	0.648636	0.600521	5.92819	7.47546
	Peters	0.528974	0.495525	6.54737	8.26332
	all	0.585261	0.544472	6.46164	7.9154
adrenal_gland	DESeq2	0.646461	0.611781	5.90231	7.41077
	Pearson	0.644805	0.608547	6.32278	7.46498
	Dev	0.642904	0.611955	6.66711	7.80582
	deMagalhaes	0.330264	0.279005	8.23096	9.52735
	GenAge	0.410695	0.39822	7.44685	8.921
	GTExAge	0.647508	0.609156	6.31246	7.57527
	Peters	0.426753	0.392036	7.54888	8.90571
	all	0.633854	0.591745	6.60887	7.75463
blood	DESeq2	0.374541	0.368215	8.04356	9.71411
	Pearson	0.346226	0.335537	8.10803	9.84102
	Dev	0.350216	0.340011	8.05195	9.77969
	deMagalhaes	0.296645	0.288447	8.1	9.88477
	GenAge	0.297506	0.291993	8.27664	9.97589
	GTExAge	0.37208	0.365673	8.05487	9.73526
	Peters	0.426781	0.424776	7.57135	9.31513
	all	0.405978	0.393184	7.84855	9.5385
blood_vessel	DESeq2	0.805031	0.752855	4.81571	5.91033
	Pearson	0.804474	0.753921	4.85242	5.9189
	Dev	0.770114	0.715786	5.27471	6.43868
	deMagalhaes	0.577065	0.536134	6.94433	8.33795
	GenAge	0.678895	0.634476	6.35235	7.48982
	GTExAge	0.787475	0.735136	5.05801	6.19023
	Peters	0.7288	0.678003	5.73378	6.88326
	all	0.786792	0.738577	5.13357	6.23415
brain	DESeq2	0.798819	0.733059	3.57168	4.72245
	Pearson	0.764524	0.693943	3.84151	5.0572
	Dev	0.810779	0.731512	3.48127	4.63098
	deMagalhaes	0.642576	0.583071	4.50002	5.97565
	GenAge	0.735635	0.663608	4.04213	5.33947
	GTExAge	0.797081	0.751488	3.31399	4.7641
	Peters	0.772833	0.720814	3.56623	4.97358
	all
breast	DESeq2	0.365734	0.372831	7.78453	9.42606
	Pearson	0.348015	0.355675	7.8408	9.49914
	Dev	0.287087	0.2973	8.34356	9.77188
	deMagalhaes	0.15196	0.151517	8.22688	9.87988
	GenAge	0.209099	0.236811	8.5434	9.86629
	GTExAge	0.384827	0.387499	7.7884	9.20365
	Peters	0.258365	0.287496	8.40178	9.79118
	all	0.2821	0.298067	8.47309	9.76843
colon	DESeq2	0.526424	0.511726	6.71253	8.33044
	Pearson	0.525466	0.508792	6.6144	8.3002
	Dev	0.474623	0.464766	6.91446	8.69374
	deMagalhaes	0.311879	0.339719	7.03991	9.17038
	GenAge	0.473053	0.474441	7.28899	8.83341
	GTExAge	0.48766	0.474193	6.9867	8.62319
	Peters	0.459323	0.448756	7.10186	8.74278
	all	0.519855	0.505248	6.72857	8.38415
esophagus	DESeq2	0.6172	0.589476	6.75729	8.08308
	Pearson	0.61189	0.583775	6.58343	8.07563
	Dev	0.589435	0.559954	6.82391	8.23124
	deMagalhaes	0.35937	0.370502	7.13892	9.39722
	GenAge	0.407116	0.397002	7.75867	9.37181
	GTExAge	0.640034	0.609167	6.41056	7.91091
	Peters	0.496805	0.484677	6.77938	8.75734
	all	0.601351	0.581431	6.52988	8.18636
heart	DESeq2	0.546761	0.52287	6.41557	7.82496
	Pearson	0.511362	0.495702	6.49621	8.0338
	Dev	0.5028	0.483447	6.42752	8.00696
	deMagalhaes	0.259755	0.269853	7.29237	8.95146
	GenAge	0.438417	0.438227	6.77408	8.46304
	GTExAge	0.548356	0.531918	6.17414	7.81723
	Peters	0.450405	0.435592	6.86167	8.35714
	all	0.542499	0.534548	6.11971	7.80186
liver	DESeq2	0.290846	0.30664	7.30867	9.08655
	Pearson	0.270235	0.295051	7.69493	9.24109
	Dev	0.168657	0.22216	7.41668	9.33016
	deMagalhaes	0.0672683	0.0874279	8.30023	9.49296
	GenAge	0.191975	0.207672	8.13415	9.3997
	GTExAge	0.256339	0.277238	7.32412	9.07975
	Peters	0.164848	0.178991	7.69091	9.39226
	all	0.207658	0.260193	7.47397	9.24523
lung	DESeq2	0.627102	0.59774	6.01226	7.39446
	Pearson	0.599275	0.565381	6.28417	7.64123
	Dev	0.55727	0.534992	6.70132	7.99845
	deMagalhaes	0.336534	0.362914	6.95785	8.75324
	GenAge	0.434365	0.417219	7.14849	8.6258
	GTExAge	0.617407	0.593295	6.09332	7.44247
	Peters	0.506666	0.489003	7.01022	8.25728
	all	0.586185	0.565502	6.29523	7.70214
muscle	DESeq2	0.719309	0.641368	5.72282	7.10416
	Pearson	0.703685	0.624171	5.69252	7.21274
	Dev	0.638264	0.562215	6.68314	8.01881
	deMagalhaes	0.385755	0.373992	7.50853	9.56001
	GenAge	0.584959	0.533263	7.14111	8.50538
	GTExAge	0.602033	0.557673	6.77088	8.20524
	Peters	0.576096	0.519412	7.0802	8.50884
	all	0.646282	0.583776	6.63832	7.90885
nerve	DESeq2	0.760262	0.717547	5.39527	6.59649
	Pearson	0.757134	0.717033	5.50929	6.61966
	Dev	0.649782	0.630712	6.41374	7.73835
	deMagalhaes	0.471585	0.453974	7.62874	9.14194
	GenAge	0.573156	0.562981	6.81691	8.27992
	GTExAge	0.722225	0.692663	5.98855	7.05302
	Peters	0.594293	0.572886	6.70628	8.11862
	all	0.67538	0.654365	6.2465	7.4834
ovary	DESeq2	0.76256	0.722675	5.38853	6.58982
	Pearson	0.760242	0.724382	5.61522	6.63209
	Dev	0.661411	0.62486	6.19323	7.73461
	deMagalhaes	0.527464	0.535569	6.94513	8.69929
	GenAge	0.629943	0.59883	6.29538	7.81298
	GTExAge	0.693224	0.6725	6.0298	7.33595
	Peters	0.62553	0.610701	6.01276	7.86684
	all	0.670711	0.640591	6.20393	7.60676
pancreas	DESeq2	0.483634	0.480306	6.35745	8.06294
	Pearson	0.444106	0.429168	6.56062	8.23638
	Dev	0.107394	0.0788883	7.34867	9.09363
	deMagalhaes	0.028357	0.0329361	7.22023	9.17967
	GenAge	0.0516522	0.0444384	7.31188	9.12907
	GTExAge	0.253726	0.24773	7.16515	8.9003
	Peters	0.0812423	0.0376554	7.45089	9.0962
	all	0.161289	0.161733	7.14798	8.98898
pituitary	DESeq2	0.324934	0.311387	5.71365	7.34108
	Pearson	0.304648	0.294177	5.90627	7.43805
	Dev	0.230697	0.23324	5.99389	7.42795
	deMagalhaes	0.147081	0.166506	5.90613	7.51829
	GenAge	0.217726	0.204545	6.30512	7.71455
	GTExAge	0.0477269	0.0541493	6.29832	7.84304
	Peters	-0.0114992	-0.00353696	6.06559	7.70115
	all	0.200477	0.202032	6.00329	7.4382
prostate	DESeq2	0.502502	0.519562	7.94923	9.07924
	Pearson	0.49084	0.517529	7.9065	9.19975
	Dev	0.552691	0.588109	7.39632	8.62852
	deMagalhaes	0.382924	0.394679	8.28167	9.81535
	GenAge	0.459803	0.478342	7.85467	9.21772
	GTExAge	0.411024	0.464905	8.26044	9.53355
	Peters	0.415955	0.442941	8.3375	9.62865
	all	0.480069	0.516134	8.01167	9.12479
skin	DESeq2	0.521749	0.516605	6.74091	8.38246
	Pearson	0.539498	0.531513	6.58817	8.25987
	Dev	0.522307	0.508607	6.81139	8.40215
	deMagalhaes	0.301572	0.302167	7.35718	9.37125
	GenAge	0.331691	0.333885	7.5287	9.34839
	GTExAge	0.523497	0.50955	6.57977	8.3453
	Peters	0.440119	0.445511	6.78237	8.72577
	all	0.534727	0.532922	6.42808	8.22098
small_intestine	DESeq2	0.0910313	0.0581198	9.92261	10.5956
	Pearson	0.13968	0.114399	9.26621	10.4079
	Dev	-0.139176	-0.116392	8.39124	10.1893
	deMagalhaes	0.0607702	0.030066	8.29933	10.0096
	GenAge	0.06377	0.0300265	8.61871	10.1769
	GTExAge	0.018387	0.00856752	8.49997	9.96275
	Peters	-0.0784611	-0.0763007	8.31336	10.0298
	all	-0.101751	-0.102452	8.6908	10.1409
spleen	DESeq2	0.36399	0.356052	7.21277	8.62515
	Pearson	0.369721	0.370951	6.76252	8.51534
	Dev	0.223636	0.223137	7.28769	8.95253
	deMagalhaes	0.111339	0.0948051	7.59168	9.29674
	GenAge	0.194463	0.201315	7.48679	9.10028
	GTExAge	0.265593	0.255767	7.05993	8.94877
	Peters	0.307925	0.315928	6.89051	8.75462
	all	0.191945	0.191083	7.10596	8.97188
stomach	DESeq2	0.406435	0.412079	8.04568	9.55276
	Pearson	0.393965	0.408429	8.29439	9.68035
	Dev	0.288377	0.275976	8.11726	10.1045
	deMagalhaes	-0.00226381	-0.000900432	8.91374	10.8761
	GenAge	0.26481	0.265861	7.89268	9.99091
	GTExAge	0.340248	0.325855	7.77303	9.6854
	Peters	0.234868	0.205465	8.39305	10.1901
	all	0.262466	0.243807	8.53922	10.0298
testis	DESeq2	0.653264	0.624789	6.11746	7.92513
	Pearson	0.632308	0.603288	6.45336	8.10819
	Dev	0.573935	0.561883	6.55854	8.50071
	deMagalhaes	0.405683	0.412534	7.22468	9.5536
	GenAge	0.488726	0.484409	7.30071	9.10027
	GTExAge	0.584325	0.562807	6.58851	8.43287
	Peters	0.503786	0.473122	7.04386	9.05525
	all	0.551132	0.525525	7.03173	8.71866
thyroid	DESeq2	0.65759	0.622841	6.0175	7.34952
	Pearson	0.656187	0.621308	6.20891	7.37738
	Dev	0.603972	0.573402	6.25196	7.63883
	deMagalhaes	0.242503	0.254181	7.32503	9.40255
	GenAge	0.435787	0.428678	6.58015	8.61647
	GTExAge	0.642291	0.596393	6.12478	7.51507
	Peters	0.535155	0.517919	6.25562	8.05876
	all	0.610745	0.582672	6.041	7.59467
skin_fibroblast	DESeq2	0.331739	0.341681	7.24571	9.52182
	Pearson	0.326818	0.338791	7.42621	9.54437
	Dev	0.173684	0.192896	7.82157	9.83253
	deMagalhaes	0.178187	0.193371	7.33988	9.81614
	GenAge	0.158345	0.161684	7.75733	9.91031
	GTExAge	0.264429	0.274188	7.46183	9.76223
	Peters	0.160833	0.203888	7.68252	9.84471
	all	0.254106	0.260471	7.69282	9.74662

## Sheet: ensemble LDA
ensemble LDA result
tissue	signature	Pearson_cor	Spearman_cor	median_error	mean_error
adipose_tissue	DESeq2	0.350497	0.394598	7	9.29253
	Pearson	0.363218	0.39206	7	9.40162
	Dev	0.586157	0.545515	6	7.5487
	deMagalhaes	0.202397	0.185778	7	9.58669
	GenAge	-0.0175873	-0.0195862	8	9.75455
	GTExAge	0.673905	0.629107	5	6.80422
	Peters	0.243527	0.261427	7	9.4461
	all
adrenal_gland	DESeq2	0.350049	0.302318	8	9.21013
	Pearson	0.33027	0.285153	8	9.34304
	Dev	0.542703	0.496132	7	8.37215
	deMagalhaes	0.193807	0.136993	8	9.78608
	GenAge	-0.0572973	-0.06035	9	10.0886
	GTExAge	0.541741	0.483248	7	8.51899
	Peters	0.148035	0.125453	8	9.80253
	all
blood	DESeq2	0.219561	0.221951	8	10.0358
	Pearson	0.139491	0.151172	8	10.1628
	Dev	0.369526	0.352881	7	9.85068
	deMagalhaes	0.1749	0.190098	8	10.1064
	GenAge	0.00931323	0.00333402	8	10.248
	GTExAge	0.365989	0.353319	8	10.3213
	Peters	0.227215	0.248084	8	10.0345
	all
blood_vessel	DESeq2	0.518902	0.545919	6	9.20563
	Pearson	0.531687	0.5399	6	9.27131
	Dev	0.76404	0.720461	5	6.04692
	deMagalhaes	0.323757	0.292756	7	9.69705
	GenAge	-0.00741716	-0.00576604	8	10.0534
	GTExAge	0.793162	0.727793	4	5.46327
	Peters	0.330296	0.336247	7	9.70429
	all
brain	DESeq2	0.387205	0.449184	5	7.12696
	Pearson	0.387646	0.498058	5	7.1903
	Dev	0.803166	0.797773	1	3.38031
	deMagalhaes	0.327718	0.372163	5	7.11127
	GenAge	0.347519	0.380292	5	7.32782
	GTExAge	0.902358	0.856499	0	1.9388
	Peters	0.464621	0.576544	5	7.19558
	all
breast	DESeq2	0.299362	0.284489	8	9.50556
	Pearson	0.286061	0.270526	8	9.5213
	Dev	0.290696	0.281201	8	10.2657
	deMagalhaes	0.170876	0.188702	9	11.3167
	GenAge	0.21278	0.234752	9	11.1194
	GTExAge	0.360929	0.359718	8	9.73519
	Peters	0.228999	0.230837	9	10.7565
	all
colon	DESeq2	0.22512	0.271161	7	9.46043
	Pearson	0.195058	0.249406	7	9.53262
	Dev	0.538763	0.513218	6	8.04973
	deMagalhaes	0.320339	0.356653	7	10.1053
	GenAge	0.469778	0.458366	7	9.24439
	GTExAge	0.546118	0.534412	6	7.98717
	Peters	0.462478	0.44007	7	8.8369
	all
esophagus	DESeq2	0.260873	0.264933	8	9.8659
	Pearson	0.244008	0.235636	8	9.89593
	Dev	0.699411	0.656561	4	6.36743
	deMagalhaes	0.366016	0.373459	7	9.59644
	GenAge	0.429198	0.404704	7	9.27939
	GTExAge	0.699338	0.648471	4	6.42545
	Peters	0.567039	0.545705	5	7.62316
	all
heart	DESeq2	0.273868	0.316161	7	8.86831
	Pearson	0.251568	0.298818	7	8.93292
	Dev	0.623949	0.597837	5	6.51605
	deMagalhaes	0.298125	0.310755	7	9.37078
	GenAge	0.432372	0.44248	6	8.44568
	GTExAge	0.572136	0.527018	5	7.12716
	Peters	0.53468	0.486926	6	7.64979
	all
liver	DESeq2	0.185328	0.244257	8	9.12059
	Pearson	0.178311	0.213604	8	9.17794
	Dev	0.221651	0.259385	8	9.87794
	deMagalhaes	0.123938	0.167467	9	11.0059
	GenAge	0.208439	0.243469	9	10.3794
	GTExAge	0.292401	0.321916	8	9.51176
	Peters	0.184282	0.23447	8	10.0956
	all
lung	DESeq2	0.39987	0.41684	7	8.65484
	Pearson	0.368297	0.384849	7	8.92258
	Dev	0.599984	0.564306	5	7.11774
	deMagalhaes	0.338374	0.354557	7	9.49301
	GenAge	0.454098	0.444706	6	8.56667
	GTExAge	0.626096	0.604485	5	6.95054
	Peters	0.529656	0.506579	6	7.89032
	all
muscle	DESeq2	0.3962	0.429085	7	9.88983
	Pearson	0.505543	0.476383	7	9.83729
	Dev	0.655265	0.540193	6	7.73347
	deMagalhaes	0.381358	0.386672	7	9.81949
	GenAge	0.5134	0.475119	7	9.05636
	GTExAge	0.628273	0.530926	6	7.99619
	Peters	0.585836	0.487314	7	8.39364
	all
nerve	DESeq2	0.478112	0.472443	7	9.33193
	Pearson	0.482996	0.4951	7	9.31205
	Dev	0.662689	0.594388	6	7.46325
	deMagalhaes	0.484526	0.445211	7	9.16867
	GenAge	0.527437	0.494794	7	8.78133
	GTExAge	0.728858	0.657555	6	6.91506
	Peters	0.578564	0.518142	7	8.32952
	all
ovary	DESeq2	0.665846	0.644536	6	7.36667
	Pearson	0.663681	0.644055	6	7.41852
	Dev	0.633695	0.612963	6	7.94259
	deMagalhaes	0.466125	0.473119	8	10.1963
	GenAge	0.564201	0.536493	7	8.99074
	GTExAge	0.653819	0.629932	6	7.6537
	Peters	0.586066	0.592134	7	8.35556
	all
pancreas	DESeq2	0.322484	0.311699	7	8.87143
	Pearson	0.299056	0.280507	7	8.91531
	Dev	0.340222	0.342066	8	9.06939
	deMagalhaes	0.125634	0.151643	8	10.6204
	GenAge	0.191461	0.180194	8	10.1541
	GTExAge	0.382968	0.344001	7	9.01224
	Peters	0.273295	0.238072	8	9.59082
	all
pituitary	DESeq2	0.253582	0.235151	6	7.4082
	Pearson	0.226492	0.198619	6	7.4918
	Dev	0.315198	0.258481	6	7.7
	deMagalhaes	0.252203	0.282479	6	8.16066
	GenAge	0.201238	0.214303	6	8.21803
	GTExAge	0.279241	0.291336	6	7.77049
	Peters	0.27258	0.225777	6	7.81148
	all
prostate	DESeq2	0.457737	0.474711	7	9.29322
	Pearson	0.419263	0.457993	7	9.44237
	Dev	0.493355	0.518844	8	9.4322
	deMagalhaes	0.384962	0.439399	8	10.5932
	GenAge	0.448633	0.469573	8	10.0881
	GTExAge	0.477356	0.516746	8	9.70678
	Peters	0.438832	0.473885	8	10.0508
	all
skin	DESeq2	0.219652	0.249408	7	9.56206
	Pearson	0.20498	0.225296	7	9.56619
	Dev	0.592942	0.555549	5	7.37588
	deMagalhaes	0.290456	0.287622	8	9.96041
	GenAge	0.343873	0.332522	8	10.107
	GTExAge	0.603447	0.557429	6	7.5499
	Peters	0.470279	0.450465	7	8.77216
	all
small_intestine	DESeq2	0.0755745	0.0531501	8	9.96471
	Pearson	0.0334574	0.015967	8	10.0667
	Dev	0.256301	0.229322	9	10.6118
	deMagalhaes	0.141689	0.163145	10	12.251
	GenAge	0.274839	0.271948	10	11.1
	GTExAge	0.215035	0.220896	9	10.9608
	Peters	0.164621	0.172464	10	11.3941
	all
spleen	DESeq2	0.234103	0.204738	7	8.8
	Pearson	0.221019	0.190928	7	8.85424
	Dev	0.27407	0.24135	7	9.25932
	deMagalhaes	0.0602477	0.0500949	10	11.4932
	GenAge	0.263543	0.246214	7	9.58136
	GTExAge	0.268512	0.218016	7	9.44237
	Peters	0.3567	0.322244	7	8.94746
	all
stomach	DESeq2	0.255843	0.25226	7	9.8099
	Pearson	0.257378	0.247667	7	9.82178
	Dev	0.298728	0.315554	8	10.4693
	deMagalhaes	0.212189	0.232644	8	11.4752
	GenAge	0.355292	0.374813	7.5	10.4109
	GTExAge	0.480634	0.468561	7	9.07426
	Peters	0.337967	0.346976	8	10.4337
	all
testis	DESeq2	0.471042	0.504239	7	9.634
	Pearson	0.432093	0.443316	7	9.771
	Dev	0.554371	0.536923	7	8.57
	deMagalhaes	0.478867	0.479961	7	9.243
	GenAge	0.411544	0.410002	8	9.804
	GTExAge	0.62234	0.573974	6.5	8.103
	Peters	0.49158	0.436918	7	9.205
	all
thyroid	DESeq2	0.422076	0.421492	6	8.67333
	Pearson	0.416437	0.418649	6	8.74444
	Dev	0.60752	0.561023	6	7.37944
	deMagalhaes	0.249013	0.273548	8	10.1161
	GenAge	0.399237	0.411796	7	9.07389
	GTExAge	0.640059	0.576648	6	7.26444
	Peters	0.511107	0.478133	6	8.15278
	all
skin_fibroblast	DESeq2	0.200719	0.182728	7	9.96405
	Pearson	0.161614	0.133283	8	10.0196
	Dev	0.293955	0.274589	8	10.3608
	deMagalhaes	0.191888	0.186691	8	11.0863
	GenAge	0.23736	0.233537	9	11.5333
	GTExAge	0.289672	0.275271	8	10.5497
	Peters	0.219666	0.211336	8	10.9843
	all
