# Supplementary material for: RNAAgeCalc: A multi-tissue transcriptional age calculator
Source: PLoS One. 2020 Aug 4;15(8):e0237006. doi: 10.1371/journal.pone.0237006 (PMC7402472; doi:10.1371/journal.pone.0237006)
Supplement: S7 Table — (XLSX) [file pone.0237006.s007.xlsx]

## Sheet: DESeq2
	adipose_tissue	adrenal_gland	blood	blood_vessel	brain	breast	colon	esophagus	heart	liver	lung	muscle	nerve	ovary	pancreas	pituitary	prostate	salivary_gland	skin	small_intestine	spleen	stomach	testis	thyroid	uterus	vagina	skin_fibroblast	skin_nonfibroblast
adipose_tissue	0.967594	0.389351	-0.0205283	0.750076	0.0336341	0.69691	0.613521	0.438029	0.00981607	0.127978	0.413032	0.081888	0.713119	0.414495	0.348302	0.200455	0.387694	0.491688	0.409251	0.499544	0.564928	0.229296	-0.0194709	0.569511	0.561672	0.380591	0.398087	0.459766
adrenal_gland	0.146104	0.987881	-0.0766556	0.34101	0.109392	0.22119	0.294066	0.375069	-0.0664029	0.216207	0.033045	0.159437	0.309638	0.15559	0.417223	0.283637	0.334408	0.281031	0.1384	0.333424	0.227339	0.199997	0.148588	0.172071	0.477155	0.273031	0.071788	0.16158
blood	0.197343	0.123943	0.783968	-0.000466937	0.17169	0.0866645	0.207447	0.0449763	0.154646	0.0327057	0.143131	0.0861393	0.169219	-0.0096798	-0.0358689	0.173013	0.0202566	-0.0232862	0.0276532	0.121509	0.14812	0.133166	0.236909	0.115216	-0.0261033	-0.0388337	-0.168294	0.0561742
blood_vessel	0.535402	0.351054	0.176235	0.954587	-0.125719	0.472868	0.589907	0.139329	0.432498	0.276572	0.0769468	0.268777	0.726116	0.649828	0.549107	0.163597	0.304169	-0.00551839	0.225646	0.406271	0.225123	0.27619	0.450531	0.466964	0.603713	0.420182	0.132161	0.309806
brain	0.141866	0.294966	0.236792	0.285869	0.951795	0.250828	0.0575828	0.0848033	0.227288	0.243302	0.265695	0.194287	0.546187	0.237003	0.334405	0.402805	0.0398825	-0.285914	0.0138619	0.113119	0.298849	0.127993	0.292791	0.301733	0.467016	0.185867	-0.0714547	0.0837116
breast	0.44992	0.19147	0.0956372	0.481477	0.00556333	0.944323	0.384966	0.347585	0.297931	0.23422	0.540025	0.203546	0.59694	0.148863	0.32875	0.123947	0.50462	0.346643	0.215555	0.294025	0.182717	0.352513	0.0356496	0.44477	0.319823	0.317109	0.296405	0.265232
colon	0.460573	0.215774	0.225064	0.493294	0.0853933	0.468778	0.94676	0.446442	0.0802491	-0.00406126	0.454974	-0.0155752	0.420799	0.555745	0.399955	0.0293253	0.387355	0.349906	0.0575139	0.58884	0.423822	0.556868	0.176145	0.499761	0.609716	0.303582	0.1843	0.193631
esophagus	0.528589	0.395894	0.229463	0.539072	0.0288493	0.452519	0.619936	0.950408	0.429127	0.399053	0.174335	0.350122	0.613198	0.663347	0.617261	0.304034	0.30034	0.699699	0.449281	0.486019	0.492977	0.721903	0.20068	0.482483	0.746337	0.542601	0.460715	0.441798
heart	0.485519	0.424383	0.0780674	0.493403	0.164817	0.414003	0.480971	0.210552	0.928669	0.446051	0.202043	0.179074	0.586925	0.604227	0.336647	0.278044	0.365664	0.176584	0.106123	0.489569	0.350392	0.272785	0.449976	0.556673	0.622371	0.315227	0.195992	0.137232
liver	0.285198	0.139191	0.190939	0.207833	0.141484	0.256674	-0.0373404	0.27977	0.14928	0.887941	0.344425	0.230631	0.426959	0.0864405	0.21622	0.199873	0.31795	0.419148	0.287393	0.28724	0.392786	0.221545	0.202767	0.280261	0.313966	0.279648	0.337913	0.297394
lung	0.494948	0.427838	0.161558	0.545284	0.0838256	0.461154	0.0935211	0.340888	0.420544	0.45121	0.950322	0.210089	0.645778	0.260943	0.575998	0.314933	0.383003	0.323043	0.29224	0.221355	0.625719	0.250681	0.283189	0.520696	0.650229	0.519831	0.376916	0.318329
muscle	0.244194	0.171401	0.0216334	0.262263	-0.0966133	0.205314	0.308978	0.0157798	0.322077	0.0602893	0.0481067	0.927762	0.370299	0.693692	0.287797	0.196979	0.328642	0.261723	0.10023	-0.0356254	0.224981	0.0989723	0.0583544	0.150178	0.294801	0.277135	0.19902	0.117914
nerve	0.548432	0.370233	0.342721	0.581042	0.176181	0.507653	0.491297	0.307343	0.346296	0.389747	0.45071	0.34148	0.983501	0.319836	0.322901	0.0782627	0.391496	0.148458	0.174319	0.26779	0.3715	0.295565	0.290149	0.41911	0.727463	0.399665	0.076815	0.306776
ovary	-0.0954955	0.152348	0.118664	0.236221	-0.0470099	0.0480515	0.292051	0.0664749	-0.0169927	0.208955	0.30817	0.115032	0.31699	0.996429	0.0892221	0.0287863	0.113284	0.171638	-0.0586933	0.256969	0.222035	0.0653616	0.0385812	0.226004	0.586654	0.400629	-0.0789024	-0.035823
pancreas	0.231578	0.536882	0.265479	0.367141	0.0218644	0.442794	0.388496	0.0525989	0.176127	0.472472	0.351208	0.0508465	0.224501	0.0420222	0.991636	0.207814	0.2747	0.330539	0.177814	0.21379	0.247098	0.292258	0.16379	0.395738	0.434388	0.244758	0.283617	0.264754
pituitary	0.0892828	0.258553	-0.0121006	0.265512	0.280355	0.121865	0.237817	0.200207	0.219476	0.289259	-0.154754	0.187925	0.257189	0.221859	0.1984	0.956527	-0.0776282	-0.0185352	0.129098	0.243059	0.0947836	0.0830576	0.206868	0.0822216	0.497277	0.0136452	-0.0759117	0.216245
prostate	0.245628	0.261937	0.130896	0.376842	0.110166	0.248742	0.315378	0.0844414	0.263874	-0.185734	0.283159	0.111785	0.243442	0.465394	0.265615	0.171385	0.998296	-0.0949949	0.115984	0.24736	0.0647508	0.178816	0.246486	0.288489	0.646274	0.348396	0.171366	0.297523
salivary_gland	0.247512	0.285364	0.123258	0.183428	-0.204496	0.285733	0.245327	0.129223	0.233647	0.327919	0.253108	0.146046	0.172276	0.425255	0.21467	-0.130472	0.489729	0.96184	0.219053	0.182233	0.166674	0.141753	-0.0196849	0.29273	0.441951	0.252338	0.19604	0.245272
skin	0.525042	0.354484	-0.0583518	0.550889	0.11184	0.404204	0.477725	0.424791	0.226252	0.345668	0.236114	0.0880726	0.625875	0.231923	0.358938	0.14191	0.387514	0.247855	0.93347	0.265946	0.313828	0.441364	0.202136	0.42685	0.431056	0.374766	0.91	0.945778
small_intestine	0.130635	0.253208	0.0667217	0.254178	0.191813	0.230269	0.452444	0.114075	-0.055516	-0.0208643	0.187987	-0.0356473	0.205874	0.162141	0.271578	0.24549	0.315053	0.269867	0.0144896	0.994031	0.17099	0.383212	0.191171	0.210024	0.231179	0.228923	0.159585	0.111441
spleen	0.192046	0.231948	0.21115	0.204669	-0.0486083	0.339338	0.281995	0.0501467	-0.0955554	0.24543	0.263318	0.0551879	0.0952146	0.0963026	0.217128	0.0469463	0.347173	0.139782	0.0499021	0.308964	0.982978	0.163986	0.237698	0.258091	0.214185	0.376179	0.291718	0.0740856
stomach	0.332014	0.0825281	0.210103	0.394744	0.153793	0.309272	0.348281	0.108206	0.0899304	0.293427	0.413422	-0.0133425	0.105359	0.163619	0.365435	0.0233835	0.311907	0.190905	0.0967028	0.292788	0.322056	0.89954	0.128589	0.217904	0.143523	0.0202583	0.257789	0.102091
testis	0.244886	0.211899	-0.0327711	0.407762	-0.107687	0.111218	0.302458	0.297307	0.121138	0.207428	0.308824	0.296111	0.301835	0.243657	0.158984	-0.0177876	0.250913	0.170659	0.0713141	0.0664394	0.390327	0.143728	0.983354	0.410626	0.381232	0.25748	0.0780506	0.0529694
thyroid	0.427135	0.400929	0.127959	0.405528	-0.012428	0.46753	0.336882	0.215128	0.0123301	0.183242	0.276421	0.174917	0.461059	0.465505	0.328072	0.0567903	0.327279	0.48736	0.318959	0.388175	0.215864	0.245296	0.189706	0.991079	0.485059	0.394441	0.540729	0.251666
uterus	0.237588	0.0940285	-0.159719	0.351351	0.0071034	0.233218	0.337222	0.0403384	-0.136605	0.159426	0.0110507	0.0713991	0.224011	0.615591	0.160328	-0.0359109	0.291157	0.141894	0.00539603	0.157088	0.00763287	0.257103	0.0395862	0.206494	0.997235	0.413785	-0.0434161	0.0640829
vagina	0.00510946	0.178739	0.136751	0.42262	0.184373	0.0473755	0.0871499	0.244894	0.0584235	0.194779	0.201917	0.0465517	0.00200571	0.641231	0.1503	0.150094	0.274947	-0.14108	0.102039	0.125871	0.109034	0.13555	0.186059	0.328034	0.662826	0.969271	0.199794	0.0277005
skin_fibroblast	0.262921	0.236955	0.23869	0.166001	0.115893	0.227909	0.303571	0.202039	0.18276	-0.0891028	0.29074	0.144229	0.194458	-0.0516729	0.061086	-0.0103163	0.374723	0.236441	0.140018	0.147738	0.247902	0.13048	0.167404	0.241135	0.26978	0.251996	0.875141	0.0714743
skin_nonfibroblast	0.527049	0.322543	0.0574408	0.526398	0.260746	0.353458	0.493527	0.434414	0.26288	0.364916	0.332546	0.305356	0.65065	0.255769	0.329271	0.169754	0.428735	0.232659	0.612744	0.284753	0.270394	0.27295	0.20877	0.325659	0.604204	0.505143	0.415622	0.935133

## Sheet: Pearson
	adipose_tissue	adrenal_gland	blood	blood_vessel	brain	breast	colon	esophagus	heart	liver	lung	muscle	nerve	ovary	pancreas	pituitary	prostate	salivary_gland	skin	small_intestine	spleen	stomach	testis	thyroid	uterus	vagina	skin_fibroblast	skin_nonfibroblast
adipose_tissue	0.940126	0.406424	0.0420764	0.730191	0.0778011	0.676585	0.555426	0.403681	0.101304	0.179458	0.255093	0.0291563	0.7492	0.353716	0.383568	0.119676	0.40537	0.509311	0.364277	0.593038	0.52074	0.240838	0.0435441	0.576942	0.658129	0.309826	0.436476	0.504725
adrenal_gland	-0.0113296	0.991517	-0.252954	0.0390511	0.107306	0.199745	0.380884	0.13944	-0.0302416	0.377211	0.0560913	0.237968	0.282712	0.29465	0.396318	0.358501	0.191583	0.0565703	0.0311798	0.333795	0.200787	0.175913	0.237517	0.156631	0.397379	0.15635	-0.0012995	0.174333
blood	0.182467	0.251754	0.722579	0.102806	0.177675	0.107559	0.0545827	0.0682838	0.216427	0.141134	0.0585655	0.0285896	0.13442	-0.210159	0.104182	0.365872	0.225034	-0.222671	0.11475	0.141413	0.259976	0.0724419	0.127847	0.144785	0.0282449	0.195001	-0.0248497	0.164893
blood_vessel	0.454152	0.349173	0.0971193	0.966011	-0.132721	0.479773	0.566953	0.119817	0.49433	0.325909	0.0352027	0.241937	0.663278	0.611039	0.520006	0.147705	0.537973	0.312373	0.248286	0.46844	0.157226	0.404479	0.45303	0.449478	0.494365	0.351662	0.119042	0.296096
brain	0.17976	0.344975	0.208324	0.252461	0.940099	0.181495	0.183442	0.0756039	0.102035	0.0745726	0.135657	0.188789	0.423886	0.363847	0.275526	0.555344	0.28958	-0.0814059	0.127144	0.162548	0.0648756	0.173532	0.350161	0.25823	0.450114	0.186958	0.0536387	0.154723
breast	0.458204	0.219518	0.0948445	0.552892	-0.0569189	0.970284	0.302666	0.3036	0.296799	0.175105	0.520743	0.141131	0.609341	0.10576	0.319483	0.0587783	0.518985	0.359906	0.224011	0.286946	0.13987	0.32925	0.145835	0.36692	0.351737	0.281152	0.249104	0.32
colon	0.481867	0.271372	0.106526	0.456673	0.13899	0.457586	0.956575	0.450812	0.0881001	0.132844	0.440437	0.0379961	0.4355	0.563611	0.440004	0.0349795	0.329452	0.356372	0.104278	0.656199	0.38527	0.589031	0.181884	0.518358	0.605968	0.31303	0.197286	0.270102
esophagus	0.455442	0.429098	0.107644	0.594136	-0.027268	0.338636	0.4748	0.965456	0.251937	0.183237	0.108409	0.226085	0.689486	0.646871	0.556157	0.30709	0.27325	0.549401	0.29945	0.529317	0.380095	0.731357	0.143847	0.555332	0.782873	0.443472	0.353498	0.442945
heart	0.355325	0.392969	0.119614	0.434189	0.199621	0.461519	0.407341	0.0767063	0.957033	0.368221	0.213442	0.420169	0.536313	0.478255	0.39182	0.399712	0.195808	0.151513	0.0396305	0.344699	0.38677	0.300833	0.21873	0.578491	0.625535	0.305361	0.348606	0.175504
liver	0.336909	0.14803	0.305495	0.229827	0.165869	0.276726	-0.10074	0.215574	0.19183	0.890271	0.274563	0.209514	0.351818	0.169754	0.30189	0.240959	0.386798	0.465247	0.259442	0.112703	0.457297	0.256501	0.189081	0.285478	0.253752	0.381243	0.204762	0.285923
lung	0.517225	0.439433	0.10552	0.584391	0.134095	0.543914	0.0119733	0.278296	0.371098	0.548935	0.956252	0.0717613	0.650299	0.133926	0.561847	0.418264	0.389083	0.226697	0.230047	0.170309	0.601962	0.269131	0.242486	0.496777	0.560245	0.308796	0.400904	0.302547
muscle	0.303512	0.119783	-0.0800294	0.315161	-0.0825249	0.206753	0.351138	0.0433599	0.251451	0.0539382	0.0234479	0.945878	0.380046	0.720743	0.223715	0.140901	0.321017	0.298825	0.0839374	-0.103718	0.151305	0.0812996	0.111903	0.0816126	0.366533	0.279295	0.234849	0.106864
nerve	0.569135	0.405522	0.260389	0.61235	0.177012	0.545952	0.41078	0.522347	0.412769	0.369455	0.370444	0.30569	0.962425	0.407053	0.445587	0.0585635	0.39289	0.24832	0.275785	0.309565	0.554737	0.239255	0.175512	0.372748	0.742806	0.47821	0.204738	0.32406
ovary	0.00447685	0.170536	0.0697502	0.196509	0.00661142	0.114144	0.306947	0.0693795	-0.0529932	0.158565	0.235529	0.0535818	0.158502	0.99756	0.159585	0.0726922	0.127373	0.0324009	-0.0715925	0.228093	0.22176	0.071498	0.0879157	0.289467	0.556983	0.378432	-0.0780438	-0.0783858
pancreas	0.315861	0.465717	0.292219	0.261775	0.0353802	0.441997	0.390578	0.0668864	0.238702	0.458625	0.422031	0.227469	0.0574755	0.108027	0.986984	0.280837	0.365039	0.263475	0.25405	0.170904	0.349275	0.194438	0.186338	0.471208	0.565218	0.324699	0.283892	0.28173
pituitary	0.0683496	0.320904	-0.0864267	0.226491	0.263321	0.131168	0.279732	0.189023	0.182405	0.260792	-0.15325	0.145713	0.222373	0.208962	0.208257	0.958441	0.00588063	0.0256826	0.122517	0.188438	0.0811813	0.00898831	0.250763	0.121411	0.433579	0.0483328	-0.0683595	0.251451
prostate	0.298474	0.187652	0.291178	0.463763	0.199643	0.375445	0.279108	0.274478	0.223409	0.0332127	0.338756	0.157992	0.266095	0.483634	0.194559	0.23382	0.993054	0.0319074	0.166185	0.437198	0.0530013	0.20926	0.229195	0.391159	0.661054	0.40596	0.280605	0.3717
salivary_gland	0.22108	0.212929	-0.224393	0.132061	-0.0438551	0.169788	0.255694	0.157619	0.146404	0.105805	0.170204	0.135025	0.184181	0.267896	0.231076	-0.162191	0.00572703	0.984511	0.076343	0.174565	0.0620515	0.0780147	0.00572401	0.205739	0.343585	0.248658	-0.126788	0.28281
skin	0.609828	0.279263	-0.0638386	0.606029	0.17095	0.459308	0.387285	0.431579	0.240552	0.372799	0.198002	0.0219027	0.640873	0.166163	0.265056	0.220686	0.406227	0.482765	0.910237	0.381144	0.251089	0.400708	0.177217	0.414993	0.601522	0.412739	0.879642	0.925712
small_intestine	0.0960087	0.270361	0.201038	0.245634	0.209503	0.322471	0.455851	0.155429	0.0627103	0.128268	0.383396	0.157263	0.332671	0.201498	0.175844	0.224825	0.364872	0.316449	0.0499525	0.948965	0.174236	0.255108	0.255801	0.216964	0.393686	0.37682	0.262696	0.178071
spleen	0.116548	0.168041	0.229101	0.247462	-0.0166902	0.304536	-0.0406938	0.149447	-0.117754	0.151765	0.195521	0.0432782	0.0347753	0.143405	0.262985	-0.00209826	0.388973	0.194871	0.0847415	0.1643	0.992422	0.138229	0.0890701	0.198349	0.212072	0.455734	0.292868	0.164611
stomach	0.334031	0.0226947	0.219095	0.201804	0.16417	0.310887	0.458617	0.132025	0.181231	0.21753	0.475529	0.0501614	0.187754	0.199579	0.43185	0.0343855	0.236189	0.141016	0.0943942	0.454392	0.390443	0.945611	0.142098	0.189252	0.161463	0.0165721	0.182291	0.132489
testis	0.0513662	0.179711	-0.0587812	0.186732	-0.0242366	0.0646032	0.00546836	0.245676	0.113321	0.263177	0.125215	0.303084	0.121609	0.254161	0.114742	0.0995078	0.167429	0.221009	-0.0143486	0.0780629	0.221032	0.132344	0.99382	0.245773	0.420682	0.315771	-0.0715441	0.022185
thyroid	0.547072	0.394622	0.196781	0.431774	0.124966	0.570518	0.529448	0.235932	0.155599	0.231749	0.358124	0.157026	0.552802	0.43827	0.452838	0.156381	0.204226	0.542572	0.338102	0.464818	0.0835008	0.338732	0.200438	0.975893	0.501066	0.418107	0.390934	0.318684
uterus	0.177206	0.0703885	-0.240081	0.172655	0.0279558	0.116782	0.124957	0.0459155	-0.21225	0.0932035	-0.0996665	0.00335934	0.174993	0.59009	0.134057	-0.040619	0.289151	0.111226	0.0160764	0.0393244	0.00716292	0.272752	0.0462188	0.202659	0.989397	0.471409	0.00906846	0.106664
vagina	-0.0253282	0.109696	0.169475	0.296716	0.175463	0.0503003	0.0503223	0.22114	0.048193	0.203427	0.163684	0.000815612	0.00380589	0.599945	0.189648	0.171863	0.333543	-0.124342	0.072677	0.10713	0.121948	0.123676	0.165001	0.28436	0.654665	0.966194	0.143133	0.0126019
skin_fibroblast	0.17422	0.203194	0.213636	0.168817	0.177339	0.140115	0.297517	0.162197	0.147312	-0.0212521	0.188158	0.0955267	0.279046	0.0647591	0.124015	0.036506	0.338441	0.302392	0.0774603	0.256916	0.178263	0.178336	0.161485	0.161422	0.527905	0.240595	0.88384	0.024533
skin_nonfibroblast	0.534286	0.321872	0.0764198	0.587639	0.247348	0.341317	0.550352	0.478269	0.30691	0.44067	0.276177	0.263597	0.649395	0.300931	0.393693	0.246096	0.423002	0.325225	0.610103	0.414324	0.187115	0.394541	0.14349	0.434155	0.738152	0.488996	0.415445	0.934388

## Sheet: Dev
	adipose_tissue	adrenal_gland	blood	blood_vessel	brain	breast	colon	esophagus	heart	liver	lung	muscle	nerve	ovary	pancreas	pituitary	prostate	salivary_gland	skin	small_intestine	spleen	stomach	testis	thyroid	uterus	vagina	skin_fibroblast	skin_nonfibroblast
adipose_tissue	0.988023	0.455103	-0.0172007	0.598007	0.219355	0.634824	0.5378	0.322219	0.390824	0.270181	0.17512	0.369221	0.613229	0.639484	0.295065	0.179801	0.369182	0.152691	0.320756	0.318301	0.363402	0.36303	0.165917	0.431669	0.625682	0.38455	0.247456	0.50978
adrenal_gland	0.23254	0.975484	0.0615437	0.0911881	0.128053	0.399636	0.246568	0.338748	0.228272	0.234005	0.228822	0.207678	0.0707734	0.364722	0.457109	0.349152	0.351352	0.45847	0.163498	0.262839	0.35347	0.145807	0.295608	0.170591	0.539162	0.231632	-0.0404751	0.276114
blood	0.0432483	0.316114	0.762108	0.125316	0.298918	0.184441	0.0675859	0.0538451	0.244116	0.294114	0.401156	0.0411504	0.096412	-0.0624574	0.0884719	0.203886	0.132198	0.0974539	0.0251068	0.165735	0.332273	0.126736	0.12375	0.0706151	-0.07397	-0.200427	-0.122503	0.103718
blood_vessel	0.464021	0.487695	0.263165	0.983709	0.131161	0.443354	0.560306	0.213296	0.485915	0.390129	0.115074	0.335393	0.648694	0.614721	0.414282	0.198742	0.307044	0.169789	0.144122	0.462219	0.303118	0.404892	0.478579	0.413198	0.729799	0.399677	-0.0157084	0.304738
brain	0.135543	0.124647	0.19381	0.39856	0.974582	0.123824	0.10667	0.164014	0.202975	0.328165	0.0552685	0.169096	0.451984	0.308418	0.149153	0.4129	0.0953976	0.238758	0.0555947	0.0952154	0.0513763	0.0878429	0.302998	0.279851	0.151895	0.159255	-0.0695524	0.127155
breast	0.547383	0.326629	0.126009	0.435839	0.23287	0.942973	0.381304	0.413529	0.371232	0.090905	0.473167	0.349289	0.366574	0.221682	0.205113	0.210467	0.454142	0.385111	0.180256	0.346079	0.341665	0.38935	0.36296	0.31783	0.426641	0.498465	0.133519	0.33561
colon	0.370657	0.411268	0.178244	0.381892	0.156627	0.277492	0.985573	0.218264	0.436257	0.350194	0.018423	0.182223	0.285772	0.411931	0.336072	0.201956	0.0662424	0.0996662	0.265166	0.560367	0.327506	0.488794	0.477707	0.408237	0.623492	0.496642	0.0411322	0.365617
esophagus	0.495115	0.59736	0.00955959	0.533956	0.159573	0.333006	0.37039	0.976533	0.330527	0.502465	0.0356799	0.483275	0.565572	0.6637	0.457518	0.218481	0.428181	0.471171	0.303895	0.404181	0.516909	0.576861	0.416533	0.429783	0.707196	0.639973	0.0958301	0.456067
heart	0.270842	0.513929	-0.052754	0.55483	0.34793	0.298953	0.477763	0.473381	0.989606	0.312315	0.263513	0.438127	0.216123	0.518412	0.389433	0.33105	0.428956	0.132654	0.150625	0.177558	0.401579	0.278255	0.414181	0.54893	0.489217	0.158496	0.271694	0.163312
liver	0.0753452	0.383853	0.0257075	-0.0242495	0.0397559	-0.0256967	-0.21983	0.0780582	0.0846772	0.996251	-0.0706669	0.155115	0.298968	0.127855	0.343751	0.0829963	0.0721786	0.00149891	0.0768814	-0.0561388	0.376401	0.0915515	0.450132	0.174351	0.266057	0.0555127	-0.0173031	0.128699
lung	0.362842	0.431129	0.0783293	0.344485	0.040777	0.456225	0.292014	0.357511	0.410686	0.362244	0.977767	0.116519	0.292571	-0.157559	0.399491	0.0547816	0.35516	-0.0568687	0.0843684	0.289954	0.328831	0.322256	0.332764	0.369598	0.150016	0.16449	-0.0462463	0.187595
muscle	0.48123	0.0301097	0.094462	0.361587	0.210397	0.357064	0.417024	0.111335	0.343161	-0.000574826	0.0347658	0.921719	0.423146	0.223909	0.260789	0.0356885	0.0490805	0.0421362	0.22239	0.221212	0.284844	0.260977	0.184106	0.263868	0.255752	0.16156	0.07402	0.318934
nerve	0.372282	0.448171	0.130013	0.468095	-0.0165719	0.260867	0.328808	0.233863	0.300208	0.292431	0.332487	0.27778	0.949056	0.211677	0.199594	0.0977055	0.0533665	0.327733	0.148491	0.093864	0.363196	0.167054	0.235548	0.205268	0.417315	2.17522e-05	-0.0297686	0.222665
ovary	-0.162449	0.082603	0.223031	-0.00392012	-0.0231648	-0.0472467	0.213013	0.0535619	-0.051926	0.0485555	-0.018748	0.0330486	0.157004	0.960565	0.095428	0.0965487	-0.0814788	-0.0245035	0.0337906	0.0773716	0.0315561	0.032656	0.115741	-0.0408775	0.585037	0.364949	-0.0570727	0.0708413
pancreas	0.0338391	0.475518	0.00565611	0.347226	0.0481324	0.142994	-0.0304436	0.0443014	0.253417	0.451703	0.249373	0.0752678	-0.0661107	0.297262	0.960535	0.277257	0.206264	-0.0793661	-0.01755	0.280715	0.334203	0.26354	0.302632	0.327029	0.435695	0.353856	-0.0271872	0.0924437
pituitary	0.0306177	0.202186	0.0718486	0.00878443	0.0969222	0.151276	0.104518	0.0127049	0.051372	0.174264	0.160892	-0.0392013	-0.155156	0.093054	0.370954	0.602055	0.203697	0.140947	-0.0288776	0.179334	0.277022	0.111141	0.0469228	0.107745	0.194506	0.177277	-0.0659145	0.0447672
prostate	0.181199	0.338395	0.32504	0.273256	0.12928	0.345338	0.132872	0.182486	0.260594	0.323038	0.259644	0.0819971	0.101113	0.427323	0.223662	0.168522	0.939017	0.171777	0.0354273	0.172732	0.0336148	0.194224	0.312005	0.248898	0.596827	0.446543	0.00322249	0.279935
salivary_gland	0.183523	0.236798	0.0334579	0.167214	-0.0815059	0.215009	0.196793	0.289819	0.201676	0.198197	0.252128	0.223414	0.122278	0.243473	0.240875	0.0984273	0.376576	0.893844	0.107753	0.0810831	0.157178	0.157394	0.249473	0.194153	0.218359	0.0887226	0.0411105	0.220734
skin	0.421895	0.318229	0.0573542	0.459543	0.010972	0.319536	0.472554	0.193862	0.276658	0.330019	0.295622	0.295732	0.490451	0.620404	0.29671	0.0864287	0.177945	-0.00182618	0.975737	0.461276	0.250755	0.308725	0.300579	0.311348	0.30819	0.507336	0.969067	0.979982
small_intestine	0.0632822	0.28311	0.126526	0.174659	0.138645	0.157432	0.408958	0.183963	0.161186	0.303021	0.390551	0.111513	0.0194425	0.486874	0.147511	0.252239	0.371081	0.0322564	0.0223333	0.865045	0.359029	0.189785	0.304282	0.138829	0.332058	0.319196	0.00770722	0.130495
spleen	0.298698	0.111395	0.0709857	0.252307	-0.0522634	0.284265	0.0141235	0.133887	-0.0188751	0.262928	0.314065	0.210627	0.321065	0.1757	0.338055	0.0847405	0.398643	0.0263871	0.0643642	0.127165	0.923109	0.231667	0.281618	0.206438	0.352724	0.173586	-0.0386648	0.122719
stomach	0.260725	0.0652563	0.072641	0.404808	0.165074	0.272444	0.383822	0.217618	0.388794	0.441151	0.355489	0.165502	0.207049	0.29083	0.474282	0.0816127	0.198806	-0.104979	0.131986	0.398978	0.181668	0.965858	0.196441	0.239608	0.249165	0.0108091	0.255932	0.175836
testis	0.146297	0.501145	0.0578305	0.368305	-0.0377842	0.222431	0.0633738	0.162511	0.285187	0.242902	0.0490284	0.19708	0.262838	0.104755	0.457394	0.279866	0.342988	0.0818542	-0.0267595	0.0914041	0.170211	0.137483	0.970132	0.222674	0.428071	0.197098	0.0281659	-0.0101275
thyroid	0.391924	0.555854	0.101326	0.447084	0.0784223	0.296652	0.474945	0.309583	0.206654	0.214931	0.407964	0.169413	0.523678	0.408554	0.409042	0.144565	0.249718	0.0297202	0.170393	0.444457	0.116911	0.13412	0.268785	0.995158	0.389778	0.269175	0.0793629	0.203665
uterus	-0.0533674	0.324883	-0.216087	0.171056	0.0270543	0.053956	-0.039943	-0.00511199	0.0967094	0.198029	-0.252852	0.0276153	-0.0546432	0.569911	0.148446	0.197479	0.200096	-0.0756039	0.106967	0.222001	-0.0661246	0.100133	0.132916	0.0352721	0.999103	0.465752	-0.154002	0.194419
vagina	0.0812332	0.0023484	-0.107584	0.164021	0.151771	0.083583	-0.138441	0.0961046	-0.070261	0.260565	-0.0258989	-0.0326127	0.0187298	0.429296	0.179842	0.0154489	0.373164	-0.166418	0.010985	0.0076719	0.316457	0.0796564	0.027753	-0.0374177	0.770382	0.969107	0.119051	-0.00859941
skin_fibroblast	0.108009	0.293536	0.213589	0.262771	-0.0830901	0.027176	-0.172377	0.181852	0.177878	0.265688	0.256758	0.0748751	0.177815	0.318313	0.140602	0.0207436	0.18738	0.091901	0.278779	0.00183891	0.110424	0.0848874	0.280543	0.188489	0.408586	0.00275651	0.568807	0.106799
skin_nonfibroblast	0.500421	0.454306	0.17414	0.586516	-0.0188481	0.417746	0.400097	0.23009	0.319711	0.115055	0.251146	0.394866	0.46274	0.540848	0.322322	0.0319398	0.359575	0.392813	0.549643	0.293614	0.277041	0.219281	0.320956	0.1124	0.553242	0.495937	0.351519	0.987015

## Sheet: deMagalhaes
	adipose_tissue	adrenal_gland	blood	blood_vessel	brain	breast	colon	esophagus	heart	liver	lung	muscle	nerve	ovary	pancreas	pituitary	prostate	salivary_gland	skin	small_intestine	spleen	stomach	testis	thyroid	uterus	vagina	skin_fibroblast	skin_nonfibroblast
adipose_tissue	0.526712	0.0669896	0.0324405	0.26675	0.0853198	0.258739	0.33911	0.246827	0.209917	0.00713398	-0.0203419	0.181203	0.320679	-0.00241911	0.0150713	0.25771	-0.219423	0.0253814	0.0774149	0.122445	0.101959	0.174164	0.299672	0.0727737	0.127055	-0.000449481	-0.131324	0.196397
adrenal_gland	-0.0510158	0.696843	-0.0830538	0.0220621	0.0952276	-0.0122203	0.306317	0.0794515	-0.0612858	0.0847593	-0.0167911	-0.0329426	-0.0291801	0.256831	0.250213	0.0679338	0.216861	0.171748	-0.0571369	0.15295	0.248532	0.0563318	0.00582856	0.099731	-0.0488301	-0.00210644	0.0471284	-0.0769419
blood	0.171836	0.0920763	0.441936	0.276439	0.164741	0.1471	0.0454963	-0.0847341	0.199631	0.128834	-0.000746138	0.272406	0.19287	0.367903	-0.101586	-0.0510671	-0.0521099	0.133409	0.0813018	-0.098675	0.175804	0.0655139	0.109717	0.0766672	-0.0498788	0.109233	0.0637536	0.0779598
blood_vessel	0.18893	-0.0715448	0.215407	0.67953	-0.0406809	-0.011843	-0.0449565	0.111354	0.237714	0.246813	-0.203842	0.290989	0.318556	0.175371	0.0171786	0.0519554	-0.219646	-0.134024	0.0924529	-0.103356	0.0528099	0.110742	0.0325302	0.161304	0.350824	0.0269872	0.0787893	0.0984364
brain	0.0772654	0.166875	0.0967333	0.162981	0.649276	-0.106259	-0.00258406	0.0728817	0.0597245	0.10439	-0.0554012	0.0158606	0.298244	-0.0444586	0.127517	0.183479	-0.120636	0.0886867	0.031493	0.0615914	-0.0347133	0.040578	0.0835081	0.093408	0.339943	-0.0691224	-0.0370878	0.0135132
breast	0.240055	-0.00181693	0.121647	0.20032	0.153956	0.450205	0.05496	0.0765978	0.14814	-0.19556	0.261691	0.132427	0.156652	-0.146642	-0.0141779	0.168429	0.23366	0.093164	0.0302788	-0.0730896	0.0533342	0.0520417	0.178903	0.0028115	0.0314614	0.167896	-0.0929918	0.0363146
colon	0.0771779	0.164779	0.178492	0.219458	0.172263	-0.0484854	0.538054	0.206459	0.0917072	0.315633	0.00383179	0.0850774	0.0755621	0.3274	0.153731	-0.027326	-0.0194289	0.113342	0.0260039	0.253269	-0.152648	0.0979207	0.0295804	0.310207	0.447107	0.098599	0.185201	-0.0761606
esophagus	0.196357	0.173151	0.164289	0.228016	-0.0386389	0.00650577	0.221713	0.539498	0.204902	-0.0669242	-0.118882	0.197987	0.00899056	0.246904	-0.0267283	0.267977	0.342815	0.146647	0.0666898	0.111177	0.123676	0.182748	0.267042	0.146201	0.273329	0.227896	0.154548	0.0202503
heart	0.130769	0.30133	0.192924	0.338078	0.0858489	-0.0460908	0.187626	0.13331	0.539866	0.311843	0.00465877	0.142564	0.0112162	0.370351	0.0309968	-0.0484442	-0.136494	0.0829007	-0.0435337	0.0581192	0.187752	0.103287	0.0222091	0.163075	0.0664578	-0.048015	-0.0671252	-0.0531244
liver	0.0630181	-0.0474407	0.216817	0.0249709	0.110361	-0.0361407	0.265429	0.0718875	0.205712	0.492793	0.0817565	0.25616	0.267736	0.495001	0.019006	0.110499	0.289101	0.0501189	0.0539023	0.151359	0.162914	0.0314401	0.011496	0.173949	0.0694189	-0.0779872	0.160321	0.0498761
lung	0.144597	-0.0112591	0.0711863	-0.084251	-0.107445	0.0962196	0.143361	0.222722	0.148634	-0.0371924	0.604523	0.0804215	-0.101716	-0.198148	-0.0307249	0.15084	0.277298	0.314363	0.00879078	0.099704	0.14742	0.167183	0.184736	0.00579204	0.071956	0.219618	0.0434005	0.0759831
muscle	0.179061	-0.167347	0.272185	0.290729	0.0867309	0.0320461	0.252485	0.21164	0.264994	0.0704947	0.0197511	0.618228	0.0867474	0.332468	-0.0770252	0.171524	0.126397	0.262251	0.10708	0.118142	0.105623	0.19985	0.219192	0.171923	0.40616	0.170531	-0.0605867	0.209712
nerve	0.163194	-0.119456	0.224146	0.377639	0.164058	0.139391	0.31085	-0.00736607	0.0915203	0.206178	0.108258	0.243049	0.705971	0.113903	0.135699	0.0477432	0.0469611	-0.275249	0.0638132	0.0626157	0.0486763	0.133636	-0.0163524	0.144826	0.201469	0.0561752	0.0640318	0.0607734
ovary	0.17461	0.223472	0.107744	0.284414	0.0899209	0.00175753	0.239662	0.165784	0.213118	0.0770758	-0.247753	0.177779	-0.0710052	0.800292	0.0357952	0.204439	0.211067	-0.0605007	0.0480153	0.0439417	0.212064	0.0042416	0.174491	0.151963	0.125924	0.0793322	0.0520035	0.0156553
pancreas	0.0264958	0.23617	0.110216	0.0219487	0.107835	0.108285	0.300872	0.0222759	0.123175	0.231546	0.253066	-0.00347591	0.161595	0.0937179	0.349952	0.159477	0.0526276	0.233164	0.00346622	0.235251	0.0856221	0.0873444	0.285845	0.167317	-0.0124316	0.053693	-0.0104339	-0.05233
pituitary	0.0807911	-0.124924	0.0350033	-0.109935	0.185353	0.0182439	0.198671	0.000877385	-0.100663	-0.201966	0.0499433	-0.198998	-0.0412382	0.0577557	0.00848239	0.792095	-0.252543	0.143227	-0.062189	0.0943287	-0.0997935	0.0996442	0.115455	-0.144263	-0.14298	-0.0101734	-0.20226	0.0227724
prostate	0.123599	0.0399767	0.103206	0.189025	-0.130842	0.139216	0.0714821	0.267292	0.164162	0.0639356	0.120981	0.0700501	0.0747479	0.213484	0.0490917	0.0935052	0.7922	0.297826	0.0207275	0.141539	0.191968	0.0600489	0.0548922	0.0649497	0.302671	0.284807	0.097251	0.0556925
salivary_gland	-0.0899272	0.186269	-0.1003	-0.129282	0.0929763	-0.0353109	0.0266828	0.111964	0.138819	-0.109838	0.0800422	0.0191427	-0.190015	0.150756	0.158248	0.102647	0.172424	0.771597	0.0826393	0.194718	0.080881	-0.00580911	-0.00606197	0.0915503	0.223372	0.196445	0.0819174	0.105279
skin	0.256594	-0.049809	0.188464	0.267125	-0.209348	0.0547161	-0.0860905	0.117819	0.0767822	0.149647	0.0322923	0.280342	0.120904	0.0802627	-0.0250483	-0.0489051	0.245874	0.304839	0.461701	-0.0194736	0.0448122	0.132707	0.263774	0.0815707	0.338417	0.189306	0.380594	0.49678
small_intestine	-0.0613217	0.0657618	0.0971634	-0.119496	0.187118	0.0126102	0.238362	0.0741559	0.133602	0.259631	0.230548	0.0799247	0.198583	0.17832	0.0916429	-0.0126515	0.257141	0.211821	0.0246172	0.48464	0.272618	0.120307	0.149	0.134791	-0.00917812	-0.0277378	0.188094	-0.0741802
spleen	0.0931649	0.111125	0.0272714	-0.0374363	-0.0126975	0.151258	0.248808	0.0950256	0.201166	0.0944554	0.319882	0.122416	0.187787	-0.0889835	0.13731	0.0864638	0.339148	0.0996767	-0.0184648	0.164398	0.575033	0.053876	0.244539	0.0568065	-0.132306	-0.0820174	-0.000576843	-0.0465135
stomach	-0.0579913	0.0113932	0.0871104	0.0669216	0.203867	-0.0837791	-0.171633	0.143898	0.12216	0.199961	0.118497	0.222762	-0.025615	0.202208	0.134283	0.143365	-0.146938	0.149536	-0.0157063	0.0949327	0.0964673	0.618327	0.326409	0.164572	0.149189	-0.00500442	0.0268674	-0.031686
testis	0.0409976	0.215448	0.0511774	0.131564	-0.050862	0.0288187	-0.0581251	0.119866	0.0377153	-0.103988	-0.206141	-0.0106282	-0.162172	0.0195116	0.172433	0.204024	-0.265762	-0.169655	-0.0499811	0.138162	-0.0528639	0.152123	0.818898	-0.0237811	-0.17121	-0.158432	-0.0920696	-0.10725
thyroid	0.214879	0.297397	0.151439	0.253855	0.0729222	0.046661	0.234854	0.195151	0.331314	0.262828	0.117976	0.221411	-0.0380465	0.440874	0.155426	-0.134528	0.177987	0.240527	0.0962336	0.200099	0.242949	0.152921	0.12795	0.584997	0.339147	0.1744	0.0493507	0.121289
uterus	0.0359183	-0.11924	-0.101183	0.254659	0.146268	-0.0552592	-0.0477496	-0.113749	-0.0298276	0.198861	-0.251796	0.137446	0.11333	-0.0470134	-0.0539732	-0.0894171	0.0847784	-0.306684	0.0856495	-0.104638	-0.278258	-0.00675553	-0.0196839	-0.00926009	0.880715	0.31187	-0.023745	0.129655
vagina	-0.0763233	-0.104684	0.0886935	0.154365	0.0356465	-0.00675529	-0.197221	0.000748241	0.0246455	0.0422784	-0.21729	0.00412446	-0.135122	0.0760429	-0.0881837	-0.130838	0.194543	-0.225512	-0.000674127	-0.218663	-0.341946	-0.0263685	-0.219997	0.099542	0.45828	0.58829	0.0515465	0.00969974
skin_fibroblast	0.00731187	0.0762143	-0.0788109	-0.0181274	-0.0590605	-0.0297887	0.21082	0.111116	0.085178	0.294045	0.228468	-0.0979426	-0.0855014	-0.0700787	0.13244	0.10826	-0.00821601	0.127817	0.00712638	0.185412	-0.106894	0.0827516	-0.0739712	0.172434	0.17976	0.0563921	0.453536	-0.0285299
skin_nonfibroblast	0.323001	-0.185702	0.0985512	0.28984	-0.147742	0.0652063	-0.189089	0.0856188	0.0684438	0.0569294	-0.0226837	0.331103	0.0644384	0.108273	-0.130855	0.116671	0.263448	0.250719	0.200462	-0.0711259	0.00145035	0.11152	0.179907	0.0385766	0.536917	0.235215	0.020368	0.546116

## Sheet: GenAge
	adipose_tissue	adrenal_gland	blood	blood_vessel	brain	breast	colon	esophagus	heart	liver	lung	muscle	nerve	ovary	pancreas	pituitary	prostate	salivary_gland	skin	small_intestine	spleen	stomach	testis	thyroid	uterus	vagina	skin_fibroblast	skin_nonfibroblast
adipose_tissue	0.68988	-0.00876349	0.0913883	0.435387	-0.0230084	0.413897	0.453955	0.0996619	0.225117	0.154483	0.212449	0.109205	0.524432	0.179447	0.256151	0.351255	-0.0281336	0.157471	0.140843	0.327675	0.408444	0.278522	0.0961488	0.0799033	0.246402	0.0017244	0.222011	0.207048
adrenal_gland	-0.0938529	0.940575	-0.00191585	0.193973	0.00716023	0.17068	0.150988	0.0537546	0.106963	0.149568	0.248102	0.172798	0.166406	0.0653439	0.138358	-0.00474396	-0.176543	0.239713	0.0421926	0.0613258	0.112863	0.110136	0.142394	0.0181759	0.402644	-0.049781	-0.168828	0.102507
blood	-0.157546	0.23705	0.491627	0.0333621	0.102062	-0.0169995	-0.193947	0.019776	-0.0300713	0.0628781	0.0276169	-0.0749796	0.123073	-0.097326	-0.0397888	-0.0237465	-0.0929581	-0.273832	-0.0396744	-0.0528765	-0.0759965	0.00658449	-0.00662245	0.0638156	0.131392	-0.164939	-0.141585	-0.00974607
blood_vessel	0.342946	0.304221	0.142697	0.846379	0.010978	0.146627	0.216323	0.241036	0.107267	-0.149609	-0.0313125	0.261794	0.339319	-0.21851	-0.0237066	0.00381086	-0.0689024	0.324105	0.18229	-0.0146721	0.237181	0.288483	0.212578	0.172461	0.0169201	0.207987	0.192524	0.191742
brain	0.104017	0.195859	0.247353	0.0734858	0.841273	-0.00278116	0.230693	0.0303909	0.185212	0.101982	0.230809	0.221053	0.247313	0.108864	0.225125	0.0825063	0.136575	0.208874	0.0367788	0.140842	0.167291	0.0898516	0.166848	0.151656	0.360229	0.0223949	-0.038229	0.016951
breast	0.327421	0.0457091	-0.129205	0.331004	0.0196521	0.728092	0.296123	0.189867	0.150628	0.141572	0.356343	0.0323889	0.178581	0.273662	0.167052	0.215742	0.413639	0.256914	0.0717287	0.06305	0.127549	0.189693	-0.0822297	0.0902811	0.414514	0.357577	0.158497	0.167576
colon	0.363123	0.130655	0.106745	0.374833	-0.00873967	0.215217	0.787255	0.218073	-0.0332742	0.165687	0.317147	0.121313	0.370648	0.476278	0.34297	0.24587	0.0455985	0.360938	0.0947611	0.487539	0.318152	0.325254	0.0939334	0.267636	0.60522	0.428977	0.014881	0.278035
esophagus	0.126382	0.0721308	-0.103458	0.276767	-0.0244083	0.266778	0.310256	0.741797	-0.0644013	-0.0792607	0.154315	0.169219	0.19668	0.272699	0.243186	0.0676714	0.254307	0.480133	0.0877236	0.0913262	0.285875	0.428931	-0.00885421	0.0687948	0.516843	0.351239	-0.0277968	0.161139
heart	0.190514	0.138801	0.0562338	0.20207	0.0722593	0.0725549	0.228943	0.157633	0.786075	0.222347	0.0575675	0.152899	0.204198	0.335741	0.145582	0.0589396	-0.187878	0.244096	0.0171168	0.062957	0.322411	0.232296	-0.00181807	0.086195	0.25287	0.00608878	-0.148373	0.058825
liver	0.08418	0.0786193	0.0685837	0.268696	0.0150432	0.053383	0.248341	0.140824	0.148793	0.711439	0.257577	0.0750097	0.119346	0.412949	0.170475	-0.199931	0.28982	0.160628	-0.00461335	0.327237	0.3094	0.155166	0.249135	0.382192	0.378366	0.259542	-0.0692532	0.126446
lung	0.271449	0.134501	-0.056232	0.321176	0.0335583	0.290824	0.189652	0.259693	0.0628518	0.157381	0.766556	0.162079	0.224371	0.224381	0.212163	0.13628	0.404727	0.276952	-0.0156882	0.215272	0.411947	0.375574	0.0114459	0.157682	0.43249	0.126665	-0.0460163	0.120503
muscle	0.291959	-0.0336938	0.00869227	0.198327	0.101269	0.181748	0.3329	0.0991396	0.12796	0.134996	0.232004	0.807678	0.283557	0.25549	0.0776181	0.234987	0.320459	0.125529	-0.0419326	0.0603148	0.392059	0.0873494	0.10662	0.196372	0.450391	0.299094	-0.0638228	0.0180603
nerve	0.374865	0.129934	-0.0126843	0.276531	0.0569087	0.179163	0.200258	-0.0238645	-0.0452943	0.03515	0.147467	0.253569	0.867825	-0.0165536	0.150513	0.127452	-0.102821	-0.093202	0.0563433	0.0502244	0.123152	-0.0370288	0.151424	0.190168	0.256672	0.148882	-0.118512	0.235852
ovary	-0.0320673	0.0764878	0.146269	0.0931545	0.0806321	0.0728835	0.328501	0.0265951	-0.0387315	0.275307	0.284908	-0.00356447	0.155718	0.856332	0.0623299	-0.0336541	0.141182	-0.0963616	-0.0127713	0.299849	0.326834	0.111751	0.0802429	0.174697	0.414338	0.311689	0.0299255	-0.060682
pancreas	0.187854	-0.0405359	-0.0292585	0.228202	0.0325174	0.121436	0.276666	0.211679	0.11816	-0.0129352	0.273218	0.0162183	0.29689	0.0770163	0.656687	0.0342663	0.243738	0.0831213	0.00400561	0.228097	0.576978	0.380124	0.114586	0.0144478	0.287725	0.314064	0.0783725	0.0807709
pituitary	0.130515	0.041936	-0.0147472	0.130133	0.216827	0.0545975	0.0711291	0.0959629	0.146521	-0.0920621	-0.0332373	0.0146717	0.024503	0.0288692	0.0015364	0.799182	-0.16281	-0.0205271	-0.0510856	0.10171	-0.215425	-0.014407	0.221703	0.0402847	0.416808	0.171471	-0.253178	0.106392
prostate	-0.0196171	-0.0881035	-0.0772566	0.093576	0.0996498	0.0875174	-0.0830864	0.0356752	0.0307339	0.149438	0.0176009	0.0733853	0.183398	0.113242	0.0861026	0.134626	0.87431	0.114303	0.0185791	-0.0816375	0.0106814	0.160897	0.0191249	-0.00745941	0.165883	0.309449	0.152244	0.19975
salivary_gland	0.0677984	0.080122	0.114456	0.0480678	-0.0801822	0.0885705	0.136926	0.197368	-0.05931	0.117758	0.0769471	0.0810917	0.044744	0.27639	0.120253	0.0473657	0.388708	0.993652	0.0410995	0.0551043	0.0972451	0.0383684	0.0909813	0.213372	0.604019	0.173639	0.191002	0.162348
skin	-0.00764263	0.0142958	0.0502681	0.243073	-0.0082057	0.104989	-0.116616	-0.0648056	-0.103784	-0.0564757	0.269153	0.061116	0.340166	0.190686	0.0251237	-0.00455864	-0.225911	0.145259	0.655863	-0.0526856	-0.135233	0.104978	0.0479055	0.0723911	0.182275	0.153608	0.605918	0.679104
small_intestine	0.176989	-0.0315881	0.201759	0.341223	0.141683	0.212675	0.381102	0.216067	0.0965348	0.322566	0.399431	-0.114327	0.429134	0.311587	0.215399	0.0692489	0.506176	0.142904	-0.00406327	0.624159	0.447737	0.226698	0.0525079	0.048426	0.252299	0.357062	0.0169741	0.0521286
spleen	0.148903	-0.109744	-0.0538648	0.0471557	0.0977202	0.00168594	0.223264	0.170718	0.0352966	0.236814	0.227213	0.0666146	0.348459	0.230749	0.254185	0.0797689	0.461464	0.171133	-0.0147626	0.33098	0.750296	0.281915	-0.0143764	0.246869	0.241935	0.405659	-0.0586298	0.116822
stomach	-0.0333632	-0.108577	-0.0653289	0.207204	0.0659652	0.161841	0.15756	0.0423609	-0.0975097	0.0790045	0.291726	0.195187	0.212812	-0.0416215	0.323095	0.139795	-0.215275	0.193311	0.0598961	0.15792	0.247536	0.720011	-0.0769482	0.0343007	0.382557	-0.0714531	0.0364501	0.0892175
testis	-0.122891	0.333426	0.018838	-0.0414026	-0.00300242	0.031276	-0.219137	0.0335446	-0.120168	0.0894926	0.097628	-0.203265	-0.0871299	-0.02963	0.218283	0.142626	-0.233783	0.295697	-0.0584235	0.0608196	0.146792	0.0866821	0.943755	0.105043	-0.011455	-0.316479	-0.149654	-0.0147316
thyroid	0.247358	0.152689	0.30649	0.248178	-0.0576137	0.100261	0.198663	0.0861589	0.0155077	0.340097	0.114026	-0.0864199	0.183388	0.340351	0.18671	0.167997	0.201508	0.0323207	-0.043747	0.0759304	0.438102	0.135211	0.128208	0.822377	0.296595	0.262499	-0.0956062	0.0485402
uterus	0.0137638	0.222917	0.047922	0.217301	-0.0342696	0.179133	0.176116	0.129241	0.0833369	0.0910865	0.110401	0.125048	0.162712	0.464558	0.183605	0.0657045	0.285881	0.303115	0.08403	0.0563166	0.0506978	0.178929	0.129455	0.115086	0.867882	0.301773	0.151888	0.112618
vagina	0.0368462	0.0972886	-0.0860885	0.206046	0.0166373	0.105211	0.257052	0.141218	-0.0305557	0.163066	0.296861	0.155165	0.0284615	0.388685	0.243339	-0.0642791	0.248997	0.086124	0.0825259	0.0719285	0.0650329	0.252365	0.103352	0.0195063	0.675004	0.948655	0.0410681	0.118678
skin_fibroblast	-0.162291	-0.0514184	0.155685	-0.0506754	0.0216197	-0.0728674	-0.0996868	0.00782249	-0.093591	0.143103	0.264475	-0.143311	-0.140209	-0.0968837	-0.021014	-0.0181336	-0.421549	0.0978027	0.0978708	-0.000223062	0.357415	0.215543	0.087974	0.109461	-0.258847	0.0146982	0.566455	-0.0849623
skin_nonfibroblast	0.0347558	-0.0406084	0.0743059	0.318717	0.0118597	0.146138	-0.0324277	0.071506	-0.0391666	0.0291715	0.311606	0.171612	0.467237	0.23555	0.199223	0.0203383	-0.174323	0.156934	0.235888	-0.0423519	0.0907276	0.289325	0.0547767	0.0789216	0.270451	0.344868	0.090321	0.729877

## Sheet: GTExAge
	adipose_tissue	adrenal_gland	blood	blood_vessel	brain	breast	colon	esophagus	heart	liver	lung	muscle	nerve	ovary	pancreas	pituitary	prostate	salivary_gland	skin	small_intestine	spleen	stomach	testis	thyroid	uterus	vagina	skin_fibroblast	skin_nonfibroblast
adipose_tissue	0.964138	0.357799	0.0559318	0.650656	0.0796033	0.649365	0.368347	0.511322	0.0793318	0.184641	0.230215	0.0683644	0.764393	0.329555	0.42054	0.156192	0.430608	0.472814	0.398679	0.586934	0.599897	0.276853	0.103649	0.552812	0.621004	0.264783	0.435545	0.451496
adrenal_gland	0.421525	0.950938	0.00438862	0.41826	-0.145158	0.386261	0.37164	0.177279	0.225019	0.182944	0.330411	0.248004	0.509558	0.119784	0.416075	0.0280555	0.571561	0.294077	0.160489	0.171004	0.366435	0.156497	0.116067	0.367574	0.550693	0.309517	0.283512	0.246198
blood	0.301991	-0.00833253	0.810884	0.268106	0.0885154	0.151552	0.324717	0.251528	0.0636784	0.183676	0.364939	0.245017	0.333623	0.106322	0.182305	0.028783	0.419488	0.243565	0.152254	0.271418	0.370476	0.154318	0.202606	0.296318	0.275277	0.292086	0.307524	0.20214
blood_vessel	0.572445	0.458378	0.110077	0.959063	0.179062	0.433303	0.423061	0.278751	0.510419	0.216227	0.244132	0.314044	0.740021	0.331706	0.491466	0.193519	0.392608	0.361556	0.31092	0.526629	0.40643	0.434356	0.420008	0.668318	0.664502	0.439296	0.447829	0.363606
brain	0.169955	0.0587064	0.0222688	0.217968	0.950856	0.0856496	0.375432	0.0646741	0.267609	0.0542592	0.418072	0.186347	0.579608	0.319004	0.296772	0.396145	0.357782	0.0516316	0.0845691	0.281789	0.199086	0.133934	0.349941	0.222221	0.497916	0.255676	0.168503	0.0770688
breast	0.496367	0.284111	0.121226	0.47306	0.0654874	0.90861	0.441269	0.350631	0.395893	0.352793	0.630882	0.185856	0.604506	0.373912	0.398595	0.313772	0.506671	0.447743	0.252996	0.450402	0.343125	0.379708	0.33378	0.538882	0.488506	0.300943	0.249483	0.266203
colon	0.625353	0.388126	0.0243808	0.65883	0.150376	0.564106	0.939717	0.535936	0.132124	0.0179676	0.387623	0.200606	0.687673	0.629734	0.499167	0.213528	0.506711	0.379684	0.368376	0.707775	0.505013	0.51258	0.17018	0.6672	0.675412	0.447442	0.407096	0.373428
esophagus	0.63639	0.523955	0.293797	0.620944	0.145996	0.550092	0.673275	0.933374	0.468549	0.392709	0.544754	0.30852	0.736397	0.587551	0.609177	0.370221	0.547093	0.664922	0.459115	0.520724	0.622288	0.705905	0.228783	0.675468	0.772878	0.564342	0.436905	0.50329
heart	0.611791	0.62512	-0.00674403	0.530702	0.14748	0.57922	0.548156	0.364919	0.955409	0.418987	0.224332	0.384021	0.63101	0.543051	0.480481	0.271211	0.468709	0.0874695	0.353243	0.482695	0.343656	0.430932	0.218773	0.519732	0.559146	0.430907	0.442648	0.319898
liver	0.40371	0.310923	0.300087	0.269183	0.160943	0.267782	0.246131	0.281378	0.281169	0.963262	0.389927	0.155231	0.507217	0.244433	0.448105	0.206039	0.357326	0.2107	0.310871	0.213761	0.457954	0.253319	0.142646	0.448337	0.454296	0.373749	0.424404	0.283601
lung	0.531514	0.465814	0.0843547	0.470617	0.0503374	0.534522	0.386736	0.46882	0.374054	0.469181	0.937728	0.279924	0.697311	0.229017	0.54592	0.354352	0.401707	0.398553	0.309953	0.436968	0.539463	0.404364	0.28425	0.556876	0.700818	0.408018	0.441337	0.30506
muscle	0.508539	0.3058	0.129603	0.50884	0.0297776	0.391397	0.374214	0.171565	0.348931	0.299497	0.285825	0.942073	0.60034	0.251494	0.387362	0.187297	0.134437	0.344932	0.169407	0.231312	0.501345	0.203124	0.232419	0.403425	0.436284	0.463155	0.252457	0.388534
nerve	0.592918	0.471703	0.168645	0.537572	0.133537	0.495903	0.502524	0.408668	0.394778	0.395537	0.490612	0.454326	0.961276	0.623042	0.401989	0.163627	0.4922	0.390854	0.390225	0.186771	0.517743	0.281361	0.379718	0.431657	0.717671	0.41745	0.443312	0.374784
ovary	0.266366	0.10819	0.158389	0.362715	0.0722341	0.270448	0.440743	0.0673946	0.120422	0.105991	0.0965358	0.114646	0.521863	0.998363	0.118715	-0.104046	0.440002	0.0461023	-0.0166676	0.282573	0.245311	0.171813	-0.0622688	0.376774	0.549373	0.413558	0.102243	-0.0144728
pancreas	0.474781	0.37792	0.314172	0.510333	0.197403	0.460972	0.456178	0.454168	0.354428	0.5698	0.555014	0.316728	0.644479	0.328634	0.837093	0.363585	0.480481	0.521739	0.340305	0.448979	0.42904	0.442049	0.168585	0.583163	0.608604	0.464041	0.437164	0.3435
pituitary	0.206225	0.322029	-0.0528575	0.297376	0.178855	0.309184	0.272053	0.212178	0.209465	0.142833	0.124435	0.0392534	0.437511	0.251641	0.326497	0.91756	-0.0805638	0.193832	0.0602689	0.084158	-0.00765152	0.0708237	0.436346	0.0610236	0.398091	0.164723	0.0542407	0.238534
prostate	0.393841	0.39602	0.292292	0.388959	0.208472	0.464563	0.386909	0.256241	0.323039	0.336816	0.437107	0.266641	0.399882	0.618452	0.386122	0.197159	0.948912	0.241856	0.343174	0.300253	0.239406	0.328675	0.435721	0.472723	0.697625	0.468299	0.352728	0.413264
salivary_gland	0.314126	0.299652	0.225714	0.336519	-0.246319	0.350426	0.332482	0.205251	0.276454	0.376054	0.336615	0.159522	0.308659	0.501743	0.294736	-0.0174722	0.573456	0.948073	0.294973	0.172306	0.361911	0.181456	0.156108	0.415499	0.607001	0.374982	0.311519	0.290517
skin	0.581593	0.481447	0.192053	0.469134	0.158685	0.645873	0.579391	0.464793	0.305185	0.245334	0.565999	0.241912	0.703379	0.384046	0.416293	0.224262	0.514671	0.631922	0.923897	0.48977	0.385325	0.508569	0.214417	0.556751	0.649987	0.66211	0.893181	0.938895
small_intestine	0.466459	0.43296	0.233352	0.532617	0.142246	0.368872	0.546604	0.406521	0.114466	0.318328	0.497474	-0.00887954	0.453647	0.460072	0.272506	0.218578	0.447026	0.119731	0.0393257	0.89477	0.346774	0.34459	0.222162	0.467285	0.47166	0.248601	0.192996	0.166202
spleen	0.440964	0.275411	0.125975	0.502993	0.181222	0.353072	0.484942	0.390158	0.277947	0.385826	0.496624	0.337531	0.535462	0.256723	0.30161	0.314838	0.478039	0.171316	0.225963	0.410694	0.807459	0.428736	0.440074	0.486793	0.452552	0.494714	0.274393	0.299282
stomach	0.558921	0.194627	0.0972769	0.530573	0.0948444	0.429732	0.589199	0.464956	0.0491726	0.117186	0.532873	0.0334327	0.565749	0.357295	0.494691	0.0553219	0.365611	0.263531	0.101773	0.574329	0.431559	0.860765	0.118105	0.533665	0.450029	0.266805	0.299774	0.368297
testis	0.152132	0.304092	0.051884	0.452454	-0.0844516	0.209223	0.186213	0.18374	0.311831	-0.055333	0.234514	0.162266	0.392143	0.200415	0.217154	0.18785	0.388102	0.226255	0.045673	0.138999	0.201372	0.225916	0.986395	0.303013	0.163844	0.190074	0.0394802	0.159487
thyroid	0.476023	0.455286	0.15001	0.45515	0.069448	0.519756	0.0146404	0.28542	0.251482	0.293314	0.51587	0.200111	0.492896	0.371762	0.469019	0.304751	0.486233	0.42607	0.289984	0.232071	0.34033	0.265502	0.296753	0.967676	0.561638	0.421732	0.44118	0.252791
uterus	0.336069	0.273551	0.00953422	0.27336	-0.0123105	0.307458	0.355205	0.119617	0.185307	0.0744296	-0.110761	0.204943	0.287583	0.658161	0.1164	0.14451	0.478538	0.00853697	-0.00347117	0.20088	0.0852983	0.154185	0.119434	0.140394	0.933283	0.487671	-0.0635643	0.124034
vagina	0.127711	0.249885	-0.0513015	0.451801	-0.0095489	0.0226953	0.0670592	0.137825	0.194322	0.0226598	0.300902	-0.00578021	0.393263	0.590272	0.252263	0.103218	0.372041	-0.063684	0.123913	0.0481939	0.0684054	0.14257	0.3125	0.350935	0.755857	0.946813	0.307998	0.12922
skin_fibroblast	0.137313	0.273491	0.134212	0.202717	0.177771	0.163383	-0.126872	0.0677341	0.172918	0.159342	0.0381658	0.27449	0.304986	0.0468697	0.117101	-0.0101486	0.202092	0.0371805	0.185711	-0.0381408	-0.120523	0.0663498	-0.0604716	0.24788	0.203754	0.0981104	0.84823	0.15164
skin_nonfibroblast	0.566549	0.483318	0.0501982	0.480571	0.198709	0.665013	0.635644	0.494677	0.365756	0.26984	0.520919	0.164643	0.56702	0.390651	0.4431	0.367615	0.504686	0.560291	0.615573	0.528954	0.348502	0.345452	0.370484	0.613124	0.692413	0.548144	0.448507	0.974762

## Sheet: Peters
	adipose_tissue	adrenal_gland	blood	blood_vessel	brain	breast	colon	esophagus	heart	liver	lung	muscle	nerve	ovary	pancreas	pituitary	prostate	salivary_gland	skin	small_intestine	spleen	stomach	testis	thyroid	uterus	vagina	skin_fibroblast	skin_nonfibroblast
adipose_tissue	0.946782	0.119954	0.0312968	0.499436	0.0704397	0.471436	-0.0660176	0.42245	0.367986	0.38128	0.183993	0.162438	0.52451	0.350926	0.251045	0.234597	0.25203	-0.0211748	0.125265	0.112423	0.392871	0.168273	0.202907	0.309655	0.666568	0.47686	-0.0207375	0.272369
adrenal_gland	0.0467161	0.949971	0.0873107	0.0156643	-0.0165535	0.160349	0.23949	0.104393	0.0608795	0.0976873	0.0583516	0.224447	-0.165816	0.382591	0.260414	0.0602854	-0.346676	0.239999	0.0510253	0.0934459	0.100303	0.132176	-0.0559864	0.0335682	-0.235657	-0.246569	0.231865	-0.00966453
blood	0.106266	0.0358839	0.817216	0.0658306	0.0923136	0.0793688	0.299102	0.0257374	0.282088	0.0504161	0.304829	0.0343336	0.130237	0.0152432	-0.169769	0.255598	0.0292888	-0.0736463	0.0205137	0.198435	0.346593	0.00972174	0.235298	0.172479	-0.118214	0.0182577	-0.152818	0.0609968
blood_vessel	0.353137	0.320702	0.309773	0.935377	-0.0858349	0.35887	0.368623	0.179636	0.406926	0.273033	0.1661	0.284164	0.4219	0.0732579	0.224553	0.11633	0.199515	0.233359	0.211343	-0.0209155	0.483662	0.218081	0.285477	0.426254	0.573202	0.303609	0.15569	0.264804
brain	0.0519698	0.224249	0.0182435	0.177982	0.9435	0.112435	0.233341	0.0730252	0.0448311	0.290413	-0.185518	0.163553	0.391718	0.388086	0.153968	0.33464	0.00458755	0.0114776	0.0855998	0.0799739	-0.027918	0.0399586	0.00658323	0.11566	0.439719	0.197992	0.00681421	0.11666
breast	0.4036	0.174277	0.200645	0.278356	0.176225	0.91544	-0.232028	0.227152	0.300053	0.277619	0.313987	0.145244	0.185395	-0.131028	0.128523	0.0918818	0.329766	0.282753	0.110174	-0.0573693	0.313944	0.0890236	0.124184	0.281138	0.315583	0.30449	0.111638	0.122527
colon	0.342272	0.215548	0.195357	0.335662	0.210441	0.211957	0.746427	0.249814	0.257056	0.257421	0.20276	0.14878	0.106672	0.493537	0.203909	0.0348074	0.287782	-0.00935511	0.121393	0.44415	0.337174	0.408711	0.190422	0.404426	0.494625	0.431763	0.177568	0.188168
esophagus	0.339072	0.568421	0.113241	0.457167	0.112486	0.321026	0.284444	0.94585	0.191057	0.405293	0.258748	0.0536367	0.516326	0.385095	0.144313	0.114253	0.435614	0.309737	0.298578	0.142387	0.421565	0.55971	0.181777	0.297807	0.494981	0.438855	0.297862	0.30961
heart	0.339786	0.158967	0.0506151	0.279255	0.128285	0.23915	-0.0573171	0.265764	0.895729	0.31936	0.193129	0.217361	0.0290168	-0.245862	0.209516	0.1114	0.298723	0.194737	-0.0437167	0.0591008	0.406305	0.261918	-0.128672	0.4311	0.439398	0.0385462	-0.0954562	-0.0155683
liver	-0.00210217	0.170294	-0.000474931	0.00174667	0.106323	0.0660737	0.263372	0.0887323	-0.0632944	0.751705	0.278305	0.00647529	0.0765407	0.0496514	0.0678313	0.268225	0.253669	0.281678	0.106752	0.125121	0.478126	0.0459527	0.0782001	-0.0483688	0.111543	0.195931	0.21759	0.121419
lung	0.457729	0.186278	0.258994	0.396186	0.0988071	0.362009	0.0228514	0.346912	0.11231	0.373731	0.973708	0.0267876	-0.106984	-0.277929	0.292027	0.00204995	0.218052	0.312123	0.0893011	0.101985	0.497298	0.32148	0.181367	0.285017	0.00234559	0.0931592	-0.0355821	0.202328
muscle	0.290613	-0.0538353	-0.0384277	0.342643	0.170466	0.283195	-0.153267	0.142026	0.184973	-0.0302415	-0.00574135	0.90304	-0.0695664	-0.158847	0.231592	-0.0393841	0.395224	0.190475	0.040102	-0.0426938	0.369276	0.0664496	0.0111968	0.0496309	0.351717	0.169982	0.00530872	0.0841323
nerve	0.430191	0.283015	0.246049	0.358624	0.0387282	0.30763	0.373885	0.169979	0.239368	0.214416	0.194277	0.292653	0.863553	0.426298	0.24713	-0.145086	0.140436	0.0348714	0.0894811	0.0962706	0.330214	0.217773	0.0981607	0.262018	0.622683	0.2312	-0.133601	0.321578
ovary	0.061301	0.248978	0.172646	0.13967	-0.0490881	0.0979254	0.316099	0.0978995	-0.059376	0.198803	0.0801207	-0.0430451	0.316151	0.99699	0.00813875	-0.0714186	0.0211899	0.0448094	-0.0301533	0.263848	0.211745	0.148707	-0.0826461	0.173364	0.596341	0.479282	0.0129668	-0.00732292
pancreas	0.22816	0.273482	0.039274	0.309965	-0.0684296	0.225402	0.0875939	0.0752159	0.14395	0.326529	0.162057	-0.0776363	-0.215256	-0.0509978	0.899206	-0.0163791	0.430308	0.187943	0.115703	-0.0442706	0.256912	0.196546	-0.111309	0.264168	0.189347	0.286324	-0.0202068	0.226588
pituitary	-0.0120868	0.138818	-0.0381184	-0.016422	0.169872	0.0601748	-0.14928	0.0249024	-0.0163196	0.26305	0.194425	-0.0199836	0.0877654	0.198319	0.0351853	0.962124	-0.0437491	0.245861	-0.0368719	0.073391	0.0177973	0.111395	0.12725	0.153989	0.274027	0.0814278	-0.215397	-0.00639423
prostate	0.21358	0.332968	0.0644628	0.101396	0.0967541	0.354868	0.132864	0.105186	0.13314	0.210177	0.0165284	0.0307574	0.19619	0.257813	0.144538	0.158081	0.913049	-0.0286022	0.028462	0.208348	-0.0388381	0.128288	0.247623	0.242625	0.627567	0.396584	0.137744	0.183241
salivary_gland	0.242607	0.122955	0.129613	0.164217	-0.128439	0.189367	0.286348	0.153195	0.187969	0.251685	0.195561	0.138376	0.185928	0.198299	0.096927	-0.0651801	0.444366	0.936345	0.164981	0.019155	-0.0257839	0.0726453	0.0599499	0.176496	0.454598	0.243547	0.0795788	0.264604
skin	0.470273	0.2934	0.253184	0.452321	0.00186251	0.459423	0.310181	0.294733	0.257119	0.356785	0.147615	0.246811	0.412748	0.0858652	0.172801	-0.0492332	0.254529	0.335675	0.84852	0.205079	0.193061	0.200108	0.166137	0.274959	0.451465	0.341651	0.785367	0.877947
small_intestine	0.0786061	0.242588	0.0236907	0.201642	0.112914	0.138188	0.364067	0.131081	0.147258	0.243211	0.236623	-0.0480138	0.111143	0.283494	0.112303	0.141114	0.296516	0.114076	0.0169491	0.885736	0.390518	0.23815	0.219583	0.130378	0.347865	0.320985	0.139948	0.135039
spleen	0.125011	-0.0094604	0.138904	0.0954512	-0.0315016	0.241329	-0.174986	0.0358426	-0.0232749	0.313536	0.198045	-0.0182182	0.0402189	0.137203	0.0464038	0.00832241	0.170496	0.136237	0.0117534	0.158325	0.869215	0.165257	0.188393	-0.0567575	-0.244933	0.205821	0.0743633	0.0536042
stomach	0.301501	0.123306	0.234414	0.309995	0.125331	0.276801	0.27416	0.235232	0.32279	0.13017	0.388793	0.0119041	-0.00638275	0.0687977	0.26089	0.0128488	0.326242	0.0789787	0.0869367	0.277354	0.253117	0.82518	0.0303342	0.361483	0.0763679	0.16742	0.114021	0.147065
testis	0.325263	0.403773	0.281481	0.2352	0.0547506	0.119488	-0.16362	0.102879	0.0438134	0.0695809	0.154817	-0.0262348	0.126366	0.0424539	0.0853163	0.180227	-0.0911991	-0.01685	0.114967	0.0810407	0.271339	0.288092	0.986276	0.0829627	0.00208374	-0.184268	0.142578	0.132934
thyroid	0.319117	0.275484	0.19802	0.224092	-0.109487	0.325164	0.179562	0.155312	0.284731	0.265388	0.124344	-0.106505	-0.104155	0.146022	0.358229	0.12437	0.321006	0.140138	-0.00417576	0.208162	0.250712	0.107881	-0.0295878	0.953652	0.025401	0.116246	-0.0901829	0.179286
uterus	0.261941	0.00144098	0.195192	0.0688778	0.11188	0.145611	0.189597	0.108529	-0.0658544	-0.0276781	-0.0317925	-0.00314522	0.298312	0.313483	-0.0663228	0.0193865	0.0191756	0.0754148	0.0122263	0.131874	0.261018	0.199105	0.126348	-0.000383854	0.997953	0.349068	-0.176781	0.231726
vagina	0.0134509	0.0586493	-0.178103	0.227349	0.12145	-0.0187804	0.229749	0.159435	0.0293206	0.236899	-0.148845	0.0617856	0.0647448	0.542298	0.18897	-0.00920088	0.32454	-0.0564667	0.125368	0.0158055	0.215962	0.0984202	0.199662	0.158108	0.707975	0.940263	0.215578	0.0655189
skin_fibroblast	-0.153595	-0.0309541	-0.00951692	-0.141379	0.0545891	-0.0806276	0.0595155	-0.0797982	-0.0414582	-0.316081	-0.27429	0.0206513	-0.221082	-0.137035	-0.177306	-0.0755996	-0.134657	-0.151783	-0.0303231	0.0940546	-0.130405	-0.0925949	0.115825	-0.106692	-0.0571899	-0.247615	0.685246	-0.0775517
skin_nonfibroblast	0.40265	0.21541	0.290127	0.35108	0.029848	0.39935	0.30656	0.211719	0.283327	0.396143	0.188565	0.206586	0.290783	-0.04348	0.221758	0.0604423	0.0232928	0.489586	0.229606	0.179699	0.214844	0.119262	0.0112043	0.425692	0.183394	0.17336	-0.0277537	0.833947

## Sheet: all
	adipose_tissue	adrenal_gland	blood	blood_vessel	brain	breast	colon	esophagus	heart	liver	lung	muscle	nerve	ovary	pancreas	pituitary	prostate	salivary_gland	skin	small_intestine	spleen	stomach	testis	thyroid	uterus	vagina	skin_fibroblast	skin_nonfibroblast
adipose_tissue	0.984786	0.475197	0.0541803	0.760478	0.131733	0.716384	0.294312	0.571942	0.140827	0.400997	0.40899	0.0656817	0.730096	0.62491	0.480746	0.136768	0.503101	0.509985	0.423893	0.399159	0.624622	0.25928	0.0577868	0.604082	0.724423	0.388173	0.406008	0.489345
adrenal_gland	0.136008	0.999333	-0.204602	0.239013	0.0553663	0.234875	0.349033	0.304568	-0.0465599	0.297983	0.151204	0.275421	0.192924	0.211363	0.370744	0.32929	0.236133	0.273666	0.137801	0.350944	0.230097	0.188583	0.0240587	0.175141	0.389602	0.19584	0.207446	0.197264
blood	0.130248	0.193847	0.989645	0.172722	0.125193	0.120977	0.142551	0.154048	0.131527	0.255436	0.190253	0.203471	0.225467	0.147694	0.0580152	0.161592	0.285457	0.223327	0.0578328	0.351861	0.4689	0.0756357	0.226105	0.0269325	0.435756	0.132246	0.08661	0.0577988
blood_vessel	0.67499	0.585641	0.20573	0.991617	-0.0422557	0.566151	0.477284	0.235799	0.548685	0.332442	0.271191	0.41955	0.694495	0.585014	0.475569	0.0760277	0.343955	0.499708	0.252075	0.438067	0.492009	0.367211	0.376582	0.595366	0.614809	0.454303	0.184841	0.515173
brain	0.100062	0.238246	0.175845	0.379641	0.985409	0.165795	0.403111	0.0860688	0.279423	0.412505	0.324663	0.323098	0.472549	0.549878	0.370898	0.583261	0.0531817	-0.125748	0.0115302	0.250882	0.216944	0.154299	0.221956	0.390957	0.628379	0.26821	0.015654	0.0988874
breast	0.524771	0.345201	0.121003	0.504865	0.151217	0.995756	0.375916	0.446693	0.334076	0.281977	0.539126	0.346389	0.594331	0.324715	0.340393	0.25325	0.581776	0.314345	0.342111	0.25266	0.238161	0.361657	0.0137005	0.459761	0.529272	0.366735	0.270438	0.435032
colon	0.565076	0.408989	0.100349	0.537684	0.125167	0.425002	0.996414	0.579233	0.323843	0.377894	0.240057	0.233879	0.580009	0.424071	0.53834	0.185529	0.416554	0.494996	0.294896	0.779826	0.453038	0.666234	0.216366	0.525506	0.594432	0.582463	0.176941	0.468461
esophagus	0.618415	0.504821	0.172138	0.666929	0.00164345	0.316467	0.675714	0.992944	0.341785	0.420099	0.357744	0.346139	0.749404	0.742936	0.638585	0.371565	0.321999	0.673918	0.489663	0.612715	0.450286	0.771537	0.241529	0.694107	0.85545	0.699358	0.359464	0.574109
heart	0.423191	0.55641	0.0237645	0.643615	0.290033	0.296707	0.582929	0.155782	0.996461	0.274751	0.248266	0.45736	0.594959	0.610969	0.376768	0.348486	0.374465	0.192004	0.0716221	0.447563	0.555	0.260785	0.354729	0.641212	0.741044	0.294793	0.434096	0.242697
liver	0.336906	0.151166	0.150087	0.221744	0.146647	0.267596	0.0894701	0.273355	0.188252	0.930233	0.374974	0.269088	0.42178	0.0874188	0.250427	0.197149	0.391893	0.423314	0.248388	0.17969	0.437609	0.229235	0.186125	0.305595	0.308649	0.330664	0.36488	0.313625
lung	0.588709	0.527945	0.237925	0.561267	-0.0130942	0.483466	0.354496	0.369052	0.455243	0.454896	0.997396	0.226929	0.549256	0.415494	0.484623	0.168987	0.37909	0.320724	0.138873	0.367886	0.65885	0.518924	0.306089	0.4839	0.642169	0.541004	0.333256	0.27782
muscle	0.43343	0.0686765	0.153166	0.436197	-0.0465603	0.417715	0.327151	0.097035	0.390712	0.125423	0.0702762	0.977524	0.497422	0.621418	0.380281	0.0733314	0.400406	0.150317	0.0894908	-0.0747799	0.288064	0.288198	0.24977	0.310337	0.358571	0.466068	0.253545	0.239142
nerve	0.592822	0.451468	0.30883	0.581988	0.056264	0.441853	0.432	0.36734	0.415543	0.381415	0.242978	0.423101	0.992748	0.620525	0.388327	0.110277	0.291243	0.232529	0.34456	0.230731	0.585597	0.373932	0.258898	0.435762	0.834441	0.430449	0.323349	0.357071
ovary	-0.0505263	0.0980596	0.115771	0.258827	0.0416127	0.0847323	0.321747	0.0794646	0.00731631	0.250014	0.262964	0.0465708	0.352409	0.999258	0.107811	0.0476676	0.160338	0.141251	-0.0467409	0.293719	0.134018	0.0931768	0.104332	0.305185	0.65124	0.431036	-0.0327714	-0.074849
pancreas	0.278685	0.529004	0.314442	0.382577	0.123265	0.43791	0.403819	0.0640956	0.229232	0.45655	0.438136	0.162669	0.0406363	0.301314	0.998053	0.346572	0.397331	0.148536	0.0697193	0.337676	0.484638	0.221268	0.259545	0.34917	0.707204	0.342452	0.304602	0.153361
pituitary	0.0297011	0.267317	0.0352649	0.261484	0.242712	0.199678	0.203883	0.25054	0.127798	0.304337	-0.0468336	0.184515	0.116514	0.169051	0.167645	0.998108	0.0788536	0.150554	0.0726043	0.226058	0.209698	0.0677931	0.232444	0.104063	0.369616	0.0398353	-0.161411	0.206008
prostate	0.278736	0.406963	0.206812	0.422	0.108702	0.361826	0.0874892	0.200657	0.19156	0.294706	0.384377	0.273281	0.361805	0.524004	0.248748	0.0603812	0.999579	0.147053	0.0394779	0.260665	0.108191	0.205761	0.249695	0.334716	0.600302	0.422553	0.312099	0.255204
salivary_gland	0.226511	0.258377	0.0849189	0.195497	-0.224203	0.249077	0.283868	0.147229	0.215964	0.3591	0.249742	0.137995	0.0973058	0.48372	0.212511	-0.162882	0.511272	0.998346	0.202929	0.173427	0.165773	0.193013	0.00487162	0.349223	0.520885	0.307983	0.211847	0.260181
skin	0.629662	0.486978	0.0789637	0.630255	0.101251	0.443429	0.28547	0.513379	0.141248	0.36281	0.276389	0.312346	0.706207	0.353704	0.538896	0.203398	0.478374	0.278277	0.986646	0.506908	0.411441	0.43619	0.191967	0.554734	0.669669	0.488181	0.982777	0.988916
small_intestine	0.0465428	0.348744	0.177375	0.241605	0.211442	0.249631	0.415222	0.153503	-0.0471236	0.141779	0.31496	-0.115882	0.29319	0.279058	0.211454	0.0702204	0.339913	0.312176	0.0320784	0.999673	0.234409	0.320546	0.234144	0.227479	0.366066	0.263988	0.181421	0.150727
spleen	0.32323	0.18026	0.25048	0.368241	0.145819	0.418561	0.34583	0.100967	-0.0583618	0.200388	0.304665	0.0527443	0.0598495	0.364115	0.297727	0.116437	0.353788	0.0803554	0.0961382	0.41042	0.999659	0.29443	0.199786	0.353888	0.331488	0.398679	0.247418	0.179541
stomach	0.403482	0.149785	0.243014	0.431396	0.213757	0.323331	0.398009	0.116814	0.126334	0.40658	0.448254	0.0484355	0.181747	0.203025	0.404137	0.0612568	0.423255	0.185126	0.126109	0.459917	0.465957	0.950938	0.115273	0.238714	0.157798	0.0370898	0.233491	0.138837
testis	-0.0434539	0.218687	0.19271	0.256957	0.0669922	0.0503321	-0.191554	0.271836	0.0613917	0.24175	0.275117	0.24155	0.00266439	0.298972	0.224668	0.188812	0.228019	0.121166	0.0272438	0.00125604	0.158458	0.0903175	0.999171	0.285647	0.477564	0.24347	0.124438	0.000313407
thyroid	0.535894	0.576151	0.324656	0.62319	-0.00356749	0.578405	0.452168	0.431393	0.16233	0.274287	0.36772	0.213337	0.38955	0.489686	0.515963	0.204807	0.449001	0.473089	0.269993	0.348518	0.250273	0.255613	0.276212	0.998181	0.447393	0.537353	0.439956	0.336601
uterus	0.000855452	0.0796833	-0.248987	0.143733	-0.0842517	0.0767593	0.182533	0.0816579	-0.100048	0.237908	-0.13586	-0.0156926	-0.00751631	0.656065	0.173967	-0.0225457	0.381899	0.202361	-0.023833	0.0616626	0.11517	0.178333	0.185364	0.0848854	0.999318	0.495884	-0.153172	0.0442681
vagina	0.116651	0.145322	0.175047	0.444105	0.183466	0.146287	0.403717	0.271382	0.101995	0.197228	0.212988	0.0916748	0.0508242	0.651738	0.165031	0.218999	0.215858	-0.0716522	0.196474	0.221165	0.128986	0.153802	0.133635	0.345623	0.759261	0.991887	0.298833	0.165224
skin_fibroblast	0.368194	0.266129	0.12673	0.236351	0.243519	0.258404	-0.154777	0.124024	0.108114	-0.114159	0.373592	0.0125785	0.315099	-0.0367982	0.0305207	0.0632197	0.349561	0.346602	0.178194	0.173944	0.162996	0.151829	0.161603	0.332096	0.28399	0.262455	0.904779	0.173157
skin_nonfibroblast	0.534362	0.512134	0.0400345	0.548453	0.124638	0.501428	0.540756	0.43236	0.123345	0.256753	0.41168	0.329846	0.65706	0.460541	0.402534	0.158712	0.380036	0.469449	0.550584	0.449292	0.381299	0.385356	0.187331	0.416492	0.660992	0.514873	0.489991	0.991403
