# Supplementary material for: RNAAgeCalc: A multi-tissue transcriptional age calculator
Source: PLoS One. 2020 Aug 4;15(8):e0237006. doi: 10.1371/journal.pone.0237006 (PMC7402472; doi:10.1371/journal.pone.0237006)
Supplement: S8 Table — (XLSX) [file pone.0237006.s008.xlsx]

## Sheet: elastic_white
train on White samples, test on White samples								train on White samples, test on non-White samples
tissue	signature	Pearson_cor	Spearman_cor	median_error	mean_error			tissue	signature	Pearson_cor	Spearman_cor	median_error	mean_error
adipose_tissue	DESeq2	0.690014	0.670242	5.56954	6.91316			adipose_tissue	DESeq2	0.614117	0.552552	6.3312	7.62126
	Pearson	0.683072	0.656123	5.73682	7.0443				Pearson	0.582162	0.513564	6.95634	8.01418
	Dev	0.573153	0.53451	6.6476	7.98046				Dev	0.430422	0.384981	7.18608	8.65174
	deMagalhaes	0.314016	0.281738	7.71777	9.36607				deMagalhaes	0.170427	0.18733	7.45751	9.11784
	GenAge	0.453773	0.427886	7.14938	8.75811				GenAge	0.295695	0.267815	7.8047	9.57769
	GTExAge	0.710852	0.665955	5.63918	6.80571				GTExAge	0.615321	0.558427	6.65599	7.83272
	Peters	0.526107	0.504437	6.83477	8.34208				Peters	0.265979	0.266851	8.19165	9.77331
	all	0.736793	0.706318	5.40389	6.55549				all	0.645405	0.573891	6.53187	7.53445
adrenal_gland	DESeq2	0.545587	0.52987	7.37892	8.65864			adrenal_gland	DESeq2	0.505127	0.463466	5.72378	7.0788
	Pearson	0.533521	0.517542	7.72827	8.83692				Pearson	0.497582	0.467503	5.89867	7.31995
	Dev	0.578688	0.551805	7.58541	8.45991				Dev	0.471329	0.462404	6.02263	7.22523
	deMagalhaes	0.289826	0.258404	8.98393	10.0327				deMagalhaes	0.282683	0.262904	7.26579	8.14062
	GenAge	0.359309	0.354535	8.93538	9.94838				GenAge	0.270725	0.231335	7.50757	8.61862
	GTExAge	0.602668	0.578213	7.96113	8.4623				GTExAge	0.513965	0.516413	7.08744	7.96045
	Peters	0.503595	0.471348	7.98723	9.11869				Peters	0.33611	0.322333	6.79534	8.09673
	all	0.585779	0.561721	7.28523	8.30921				all	0.517073	0.493546	5.78927	7.03148
blood	DESeq2	0.386468	0.387422	8.30151	9.74423			blood	DESeq2	0.26584	0.245791	9.82983	11.1486
	Pearson	0.358927	0.373538	8.40248	9.89173				Pearson	0.215576	0.205434	10.2568	11.4514
	Dev	0.406031	0.402911	8.26803	9.58005				Dev	0.278981	0.244689	9.20951	10.8413
	deMagalhaes	0.330805	0.322122	8.52772	9.98676				deMagalhaes	0.247174	0.251726	9.44732	10.6485
	GenAge	0.306606	0.345604	8.87136	10.027				GenAge	0.236435	0.20849	9.62416	10.8168
	GTExAge	0.398481	0.409055	8.27501	9.70887				GTExAge	0.253536	0.230304	9.35575	10.9764
	Peters	0.4092	0.432682	8.22112	9.60501				Peters	0.355742	0.329094	9.91807	10.8901
	all	0.453361	0.454971	7.86586	9.34123				all	0.34705	0.317382	9.69092	10.734
blood_vessel	DESeq2	0.826869	0.788952	4.66453	5.73216			blood_vessel	DESeq2	0.67241	0.629251	5.99028	7.1475
	Pearson	0.815329	0.774241	4.8624	5.91261				Pearson	0.676849	0.628955	5.94794	7.12758
	Dev	0.814197	0.771805	4.82349	5.90522				Dev	0.664021	0.596168	6.0195	7.19924
	deMagalhaes	0.587199	0.559829	7.30333	8.47959				deMagalhaes	0.425789	0.365454	6.93718	8.7007
	GenAge	0.652581	0.635826	6.40585	7.68794				GenAge	0.45353	0.396947	7.21985	8.82052
	GTExAge	0.826192	0.784144	4.79146	5.77046				GTExAge	0.635038	0.597662	6.70865	7.8575
	Peters	0.753984	0.716046	5.5067	6.67143				Peters	0.508527	0.449219	7.30475	8.53534
	all	0.851057	0.810016	4.41709	5.38805				all	0.724018	0.676555	5.49053	6.63912
brain	DESeq2	0.831825	0.769542	3.71661	4.62696			brain	DESeq2	0.451885	0.339408	4.2457	5.81007
	Pearson	0.812174	0.740538	3.91779	4.87604				Pearson	0.419451	0.28461	4.80961	6.1948
	Dev	0.872521	0.794452	3.23872	4.06277				Dev	0.561511	0.510195	3.98203	5.30799
	deMagalhaes	0.613361	0.565188	5.21408	6.56203				deMagalhaes	0.166595	0.110809	4.80524	6.373
	GenAge	0.719111	0.658978	4.55587	5.76028				GenAge	0.352177	0.132847	4.97372	6.58196
	GTExAge	0.838151	0.764025	3.60941	4.53308				GTExAge	0.527326	0.355868	4.28587	5.58616
	Peters	0.826534	0.748648	3.71589	4.67307				Peters	0.411629	0.29468	4.64141	5.83021
	all	0.913259	0.8591	2.66264	3.39723				all	0.501868	0.34857	3.84702	5.42075
breast	DESeq2	0.364894	0.361081	8.24327	9.75567			breast	DESeq2	0.41435	0.388058	7.40244	8.85505
	Pearson	0.331962	0.331448	8.28825	10.0277				Pearson	0.383465	0.388221	7.1609	8.9002
	Dev	0.282954	0.291921	8.38917	9.89687				Dev	0.412025	0.383665	6.37833	8.41678
	deMagalhaes	0.138763	0.152856	8.99185	10.2255				deMagalhaes	0.344407	0.388528	5.8183	8.46913
	GenAge	0.135425	0.18021	9.0408	10.3591				GenAge	0.316128	0.439413	5.8993	8.55128
	GTExAge	0.393567	0.365046	8.60165	9.48208				GTExAge	0.468093	0.496747	6.40496	8.24181
	Peters	0.180756	0.203599	8.80854	10.0534				Peters	0.351872	0.369088	6.11321	8.51231
	all	0.264678	0.271577	8.71924	9.99975				all	0.38239	0.372315	6.88709	8.6141
colon	DESeq2	0.615178	0.612487	7.18452	8.27369			colon	DESeq2	0.321789	0.242944	6.55524	8.60603
	Pearson	0.617604	0.609962	7.13386	8.26264				Pearson	0.326628	0.262285	7.1287	8.86214
	Dev	0.515859	0.517823	7.73593	8.91043				Dev	0.260088	0.215814	6.49971	8.49927
	deMagalhaes	0.362569	0.392118	7.94441	9.65971				deMagalhaes	0.163371	0.14082	6.16114	8.6621
	GenAge	0.440093	0.457236	8.01574	9.32035				GenAge	0.403581	0.386301	6.66487	8.11377
	GTExAge	0.590034	0.595351	7.52021	8.49168				GTExAge	0.381761	0.326857	7.46828	8.83265
	Peters	0.482894	0.497511	7.58731	9.04815				Peters	0.213411	0.176777	7.19276	8.92665
	all	0.60893	0.604777	7.17049	8.25408				all	0.365831	0.299553	6.4028	8.3112
esophagus	DESeq2	0.6065	0.58276	6.94436	8.15557			esophagus	DESeq2	0.554227	0.547005	7.20388	8.24342
	Pearson	0.607135	0.587548	7.03303	8.12807				Pearson	0.543284	0.541781	7.43187	8.31662
	Dev	0.608428	0.578941	6.73787	7.95786				Dev	0.446316	0.409	7.70782	8.90991
	deMagalhaes	0.373826	0.38062	7.7029	9.39341				deMagalhaes	0.288009	0.310838	7.15675	9.00513
	GenAge	0.374692	0.392332	7.93325	9.49895				GenAge	0.330695	0.361084	8.19241	9.53143
	GTExAge	0.651455	0.623538	6.52348	7.7067				GTExAge	0.532559	0.514333	7.63385	8.69642
	Peters	0.55509	0.554865	7.05938	8.52481				Peters	0.422317	0.406597	7.98363	9.42704
	all	0.720913	0.689451	5.75852	6.91672				all	0.625911	0.602747	6.66306	7.61649
heart	DESeq2	0.590061	0.556292	6.72521	7.91555			heart	DESeq2	0.380618	0.351132	7.08513	8.42066
	Pearson	0.590409	0.553719	6.61737	7.9163				Pearson	0.336895	0.266712	7.70701	8.76469
	Dev	0.580001	0.552626	6.44899	7.7952				Dev	0.329539	0.267301	7.44704	8.74903
	deMagalhaes	0.276595	0.286071	7.80221	9.37516				deMagalhaes	0.212858	0.216723	7.65138	8.59372
	GenAge	0.429466	0.43786	7.30998	8.74416				GenAge	0.201164	0.14016	7.93721	9.03271
	GTExAge	0.636543	0.601125	6.46052	7.52003				GTExAge	0.37893	0.320746	8.28223	8.89512
	Peters	0.443987	0.433323	7.4349	8.84255				Peters	0.140046	0.141205	8.4778	9.8595
	all	0.697164	0.648528	5.84918	6.95534				all	0.352449	0.325025	6.86333	8.44562
liver	DESeq2	0.367324	0.382058	7.78816	9.38047			liver	DESeq2	0.349088	0.367468	5.21647	5.89257
	Pearson	0.351149	0.341542	8.03111	9.37913				Pearson	0.310492	0.329431	5.37134	5.99958
	Dev	0.27301	0.282811	7.52876	9.60573				Dev	0.273647	0.300822	5.37541	5.86051
	deMagalhaes	0.166378	0.19925	8.02461	9.79328				deMagalhaes	0.0926215	0.107911	5.71345	6.39239
	GenAge	0.2659	0.282736	8.01614	9.61508				GenAge	0.171344	0.143529	5.98255	6.06196
	GTExAge	0.42519	0.408145	7.56532	9.04707				GTExAge	0.337662	0.335156	5.17337	5.56918
	Peters	0.273297	0.301099	8.02201	9.77186				Peters	0.252419	0.260762	5.4556	5.83953
	all	0.320145	0.334043	7.97045	9.33857				all	0.316484	0.340257	4.95602	5.87245
lung	DESeq2	0.683152	0.675239	5.83777	7.02396			lung	DESeq2	0.436856	0.327948	7.73048	8.74655
	Pearson	0.677374	0.669516	5.692	7.06055				Pearson	0.45469	0.34188	7.46239	8.66321
	Dev	0.604249	0.593363	6.49946	7.76056				Dev	0.319967	0.232774	8.89201	9.69036
	deMagalhaes	0.357503	0.385753	7.84984	9.11795				deMagalhaes	0.199953	0.139801	7.13748	8.95328
	GenAge	0.503942	0.51547	7.21744	8.48863				GenAge	0.139411	0.117387	8.44484	10.0421
	GTExAge	0.715607	0.709154	5.64121	6.7438				GTExAge	0.524819	0.414033	7.16747	8.17117
	Peters	0.540223	0.54854	6.88641	8.27891				Peters	0.297478	0.244852	8.26609	9.57541
	all	0.727834	0.702221	5.13756	6.52054				all	0.486441	0.391074	7.02817	8.2964
muscle	DESeq2	0.73399	0.666775	5.65425	6.92517			muscle	DESeq2	0.677316	0.623619	6.30527	7.24138
	Pearson	0.729026	0.66671	5.80812	7.0373				Pearson	0.642193	0.58856	6.1017	7.62405
	Dev	0.65591	0.612316	6.30664	7.76994				Dev	0.488844	0.442531	7.9909	9.04445
	deMagalhaes	0.448721	0.43808	7.80647	9.38388				deMagalhaes	0.274627	0.324534	8.33006	10.0716
	GenAge	0.501347	0.515748	7.37285	8.95561				GenAge	0.418211	0.434562	7.73542	9.42808
	GTExAge	0.628744	0.605614	6.65547	8.05374				GTExAge	0.497925	0.494078	8.12148	9.09114
	Peters	0.572622	0.564829	7.07932	8.46969				Peters	0.428106	0.436902	8.04803	9.49779
	all	0.75929	0.693257	5.47228	6.64678				all	0.679107	0.606092	6.05131	7.20529
nerve	DESeq2	0.802907	0.774399	5.2136	6.33128			nerve	DESeq2	0.724495	0.620542	6.40015	7.38963
	Pearson	0.804017	0.768957	5.30667	6.25168				Pearson	0.746469	0.647357	5.82784	6.90512
	Dev	0.728258	0.708986	6.45403	7.51347				Dev	0.612423	0.522267	7.52596	8.40359
	deMagalhaes	0.490232	0.476683	7.96139	9.38409				deMagalhaes	0.395156	0.394596	7.428	9.0987
	GenAge	0.572424	0.55629	7.11509	8.77119				GenAge	0.350739	0.311588	8.74238	9.80451
	GTExAge	0.785823	0.770029	5.55687	6.47904				GTExAge	0.688068	0.571579	6.68137	7.46446
	Peters	0.638541	0.610967	6.7626	8.20219				Peters	0.446921	0.34584	8.1352	9.30759
	all	0.810157	0.787808	5.34544	6.28764				all	0.742689	0.63193	6.27295	7.12014
pancreas	DESeq2	0.431795	0.447584	6.69783	8.37403			pancreas	DESeq2	0.263671	0.230652	8.85938	9.59786
	Pearson	0.449596	0.499511	6.55814	8.25321				Pearson	0.289813	0.281531	8.66282	9.63202
	Dev	0.286133	0.299928	7.28211	9.12329				Dev	0.212333	0.170535	8.92532	9.55517
	deMagalhaes	0.00409512	-0.0414917	7.54742	9.4889				deMagalhaes	0.075902	0.016834	8.89442	9.24239
	GenAge	0.211968	0.21145	7.8564	9.18343				GenAge	0.126874	0.0737167	8.18939	9.30492
	GTExAge	0.451954	0.440519	7.49308	8.61539				GTExAge	0.275738	0.225089	9.13488	9.7182
	Peters	0.227057	0.220787	7.74991	9.28827				Peters	0.0434298	0.0112526	8.46261	9.50414
	all	0.427122	0.461018	6.84365	8.34743				all	0.32656	0.305086	7.93498	9.05883
pituitary	DESeq2	0.259841	0.296525	6.02472	7.84901			pituitary	DESeq2	0.166879	-0.0857666	5.73561	8.49812
	Pearson	0.237484	0.27283	6.02363	7.84394				Pearson	0.0727958	-0.102592	5.27039	8.43082
	Dev	0.129621	0.137219	6.46722	7.77489				Dev	0.144643	-0.0611949	5.33929	7.53781
	deMagalhaes	0.0606159	0.101247	6.62356	7.92961				deMagalhaes	0.106193	-0.0613918	5.51478	7.69676
	GenAge	0.0473249	0.104816	6.628	8.36432				GenAge	0.0252144	-0.0914963	5.4095	8.04211
	GTExAge	0.178315	0.200013	6.3471	8.24554				GTExAge	-0.0606385	-0.182765	5.66795	8.80397
	Peters	0.18569	0.217364	6.3114	8.36536				Peters	0.0631192	0.00359434	5.17846	8.65998
	all	0.138493	0.198125	6.4427	8.19871				all	-0.0148606	-0.166122	5.41411	8.55499
prostate	DESeq2	0.49873	0.532816	7.88152	9.59483			prostate	DESeq2	0.579918	0.470966	7.687	8.39517
	Pearson	0.478692	0.516865	8.60307	9.76352				Pearson	0.559715	0.484595	8.0343	9.01293
	Dev	0.492099	0.529177	7.96301	9.4452				Dev	0.630616	0.531452	7.05683	7.89624
	deMagalhaes	0.251963	0.318868	9.89131	10.7971				deMagalhaes	0.433697	0.451405	8.47707	9.49595
	GenAge	0.432959	0.487062	9.2062	10.283				GenAge	0.423301	0.328497	9.14781	10.0417
	GTExAge	0.439398	0.510191	8.67178	9.81714				GTExAge	0.453066	0.393187	10.2075	10.4147
	Peters	0.425843	0.477845	8.93757	10.1961				Peters	0.540513	0.523938	8.56397	8.97472
	all	0.504465	0.545586	8.06232	9.49503				all	0.556914	0.442887	8.04854	8.91037
skin	DESeq2	0.526828	0.533584	6.96222	8.44765			skin	DESeq2	0.366945	0.352229	7.42337	9.35681
	Pearson	0.549681	0.557595	6.86295	8.2782				Pearson	0.388746	0.364624	7.49605	9.28195
	Dev	0.542568	0.540908	6.76356	8.32487				Dev	0.350291	0.326349	7.77567	9.40234
	deMagalhaes	0.309509	0.315249	8.06228	9.53279				deMagalhaes	0.158407	0.16585	7.83702	9.64593
	GenAge	0.352507	0.357385	7.8377	9.45009				GenAge	0.225392	0.225775	8.62137	9.90378
	GTExAge	0.611752	0.597184	6.76646	7.93143				GTExAge	0.462839	0.415182	8.45427	9.36957
	Peters	0.407675	0.437471	7.32674	9.03479				Peters	0.249178	0.26834	8.39062	10.112
	all	0.683645	0.661297	5.92058	7.23225				all	0.497956	0.455976	7.16361	8.72359
stomach	DESeq2	0.477764	0.480302	7.6328	9.14127			stomach	DESeq2	0.281894	0.29438	9.8499	10.9532
	Pearson	0.465301	0.465801	7.88467	9.32604				Pearson	0.277896	0.309683	9.4747	10.7546
	Dev	0.346669	0.360361	8.2972	9.92938				Dev	0.0858579	0.123348	9.82612	11.5607
	deMagalhaes	0.187555	0.175782	9.7	10.6857				deMagalhaes	-0.012408	0.0161522	10.4992	11.5141
	GenAge	0.402266	0.385527	7.65478	9.5249				GenAge	0.21186	0.263388	9.7786	10.7581
	GTExAge	0.594515	0.58617	6.84831	8.34653				GTExAge	0.4512	0.483591	9.38788	10.3797
	Peters	0.331286	0.344249	8.16113	9.9224				Peters	0.226346	0.239587	8.63325	10.5479
	all	0.504243	0.501479	7.73416	9.00758				all	0.287634	0.336876	9.01227	10.4656
testis	DESeq2	0.688948	0.688969	5.91115	7.27659			testis	DESeq2	0.633579	0.58163	7.53919	8.34557
	Pearson	0.662217	0.646577	6.37727	7.63841				Pearson	0.599785	0.531542	8.12185	8.80839
	Dev	0.733672	0.716697	5.93867	6.94134				Dev	0.589432	0.480976	7.20189	8.25318
	deMagalhaes	0.475929	0.471695	7.78304	9.26445				deMagalhaes	0.543265	0.486305	8.36241	9.39889
	GenAge	0.498434	0.546412	7.01422	8.61384				GenAge	0.515489	0.435359	8.97819	9.33458
	GTExAge	0.68614	0.712588	6.30527	7.49433				GTExAge	0.575488	0.485886	8.33307	9.10373
	Peters	0.576089	0.590164	6.80268	8.32605				Peters	0.42505	0.306159	9.11216	10.219
	all	0.731903	0.707028	5.87055	6.86994				all	0.682353	0.596829	7.29323	7.75706
thyroid	DESeq2	0.709661	0.674865	5.70858	6.89348			thyroid	DESeq2	0.574102	0.468237	6.22332	7.38871
	Pearson	0.715767	0.677954	5.68077	6.82644				Pearson	0.576961	0.478705	6.27091	7.27038
	Dev	0.589501	0.569238	6.32598	7.81767				Dev	0.436173	0.318773	6.53717	8.21275
	deMagalhaes	0.297921	0.306656	7.8009	9.19751				deMagalhaes	0.185556	0.155861	6.71322	8.47015
	GenAge	0.435398	0.467407	7.26298	8.67103				GenAge	0.165027	0.151315	7.05422	8.94975
	GTExAge	0.717131	0.665654	5.79198	6.85753				GTExAge	0.603004	0.546243	6.25665	7.13783
	Peters	0.564457	0.560761	6.35023	7.95208				Peters	0.393053	0.300621	6.30674	8.03775
	all	0.743978	0.705932	5.55286	6.53879				all	0.58284	0.466918	6.09949	7.14525
skin_fibroblast	DESeq2	0.38822	0.373379	8.06828	9.62768			skin_fibroblast	DESeq2	0.254149	0.250921	8.61066	10.6619
	Pearson	0.437155	0.41556	7.76293	9.35279				Pearson	0.288812	0.256021	8.14559	10.4323
	Dev	0.380978	0.372896	7.82255	9.45315				Dev	0.346018	0.318103	8.59587	9.885
	deMagalhaes	0.24158	0.254973	8.15182	9.77004				deMagalhaes	0.0729132	0.0652435	8.84408	10.2291
	GenAge	0.209004	0.213122	8.19211	9.96115				GenAge	0.0910507	0.0993518	8.84071	10.4846
	GTExAge	0.381381	0.362436	7.99904	9.56775				GTExAge	0.190637	0.246228	9.31739	10.7559
	Peters	0.249678	0.287032	8.01101	9.86169				Peters	0.109364	0.0939651	8.94565	10.7123
	all	0.530271	0.496447	7.57429	8.73637				all	0.384368	0.317361	7.9264	9.94803
