# Supplementary material for: RNAAgeCalc: A multi-tissue transcriptional age calculator
Source: PLoS One. 2020 Aug 4;15(8):e0237006. doi: 10.1371/journal.pone.0237006 (PMC7402472; doi:10.1371/journal.pone.0237006)
Supplement: S9 Table — (XLSX) [file pone.0237006.s009.xlsx]

## Sheet: test on White samples
	adipose_tissue	adrenal_gland	blood	blood_vessel	brain	breast	colon	esophagus	heart	liver	lung	muscle	nerve	ovary	pancreas	pituitary	prostate	salivary_gland	skin	small_intestine	spleen	stomach	testis	thyroid	uterus	vagina	skin_fibroblast	skin_nonfibroblast
adipose_tissue	0.953718	0.360667	0.0479201	0.667583	0.136112	0.631324	0.553164	0.454812	0.21257	0.251368	0.327533	0.0896057	0.770943	0.381693	0.443519	0.174543	0.41625	0.460752	0.375726	0.589987	0.565023	0.303651	0.132637	0.571968	0.606309	0.34276	0.443001	0.402899
adrenal_gland	0.432789	0.996116	0.139037	0.414019	0.0785183	0.27152	0.417653	0.308373	0.290323	0.180611	0.405502	0.325187	0.422243	0.407829	0.394307	0.2733	0.448184	0.223729	0.10106	0.168762	0.178546	0.282997	0.460908	0.469819	0.386345	0.452968	0.183021	0.357454
blood	0.384677	0.381133	0.689413	0.280417	0.305603	0.308969	0.483057	0.331437	0.24821	0.324664	0.390863	0.319443	0.484874	0.302395	0.247171	0.116793	0.269649	0.0246853	0.279128	0.270339	0.434922	0.239564	0.294422	0.333121	0.49469	0.529195	0.384463	0.21542
blood_vessel	0.603836	0.501142	0.171502	0.96381	0.253552	0.508567	0.579682	0.477706	0.561648	0.435455	0.221731	0.414507	0.685735	0.571687	0.522269	0.264475	0.433573	0.365133	0.339324	0.402148	0.422543	0.543193	0.395897	0.608371	0.637464	0.615899	0.370577	0.405213
brain	0.35887	0.279625	0.209171	0.271288	0.949279	0.239477	0.430614	0.159693	0.396648	0.125816	0.563398	0.10571	0.549114	0.352516	0.474687	0.57843	0.557148	0.17662	0.112314	0.351524	0.316033	0.292354	0.334684	0.384121	0.642779	0.431293	0.167016	0.147238
breast	0.573458	0.325196	0.205691	0.434215	0.143606	0.84807	0.491613	0.414728	0.417975	0.47479	0.585843	0.134617	0.551684	0.522818	0.326863	0.116437	0.529049	0.371111	0.207252	0.352994	0.362835	0.372906	0.429803	0.549624	0.501592	0.418116	0.259375	0.260099
colon	0.574888	0.302808	0.16341	0.63935	0.14171	0.484926	0.919814	0.374374	0.145137	0.161931	0.459151	0.122756	0.675196	0.577806	0.557768	0.24212	0.491591	0.264652	0.320505	0.563397	0.495013	0.609989	0.125424	0.68263	0.462459	0.303137	0.352112	0.334738
esophagus	0.624735	0.585046	0.294581	0.627043	0.119424	0.544159	0.738658	0.950016	0.461248	0.338217	0.568968	0.277793	0.727394	0.68607	0.637873	0.302121	0.524651	0.634557	0.42837	0.580102	0.644809	0.747686	0.433756	0.699588	0.705184	0.644456	0.458514	0.527645
heart	0.559273	0.594026	0.185486	0.525224	0.212462	0.521243	0.527574	0.453249	0.935682	0.472015	0.28008	0.448585	0.710953	0.532493	0.584395	0.216754	0.391633	0.24881	0.373736	0.374869	0.481058	0.510967	0.503339	0.615586	0.592582	0.531319	0.465952	0.328056
liver	0.413327	0.181058	0.132983	0.401672	0.16447	0.356745	0.0386716	0.220152	0.299488	0.801106	0.369895	0.241487	0.505027	0.0928753	0.369099	0.0759734	0.273092	0.334073	0.319577	0.224659	0.330715	0.175586	0.200162	0.499155	0.441354	0.407078	0.416817	0.329804
lung	0.565044	0.543313	0.0123885	0.458298	0.293207	0.549626	0.575536	0.53662	0.465592	0.511574	0.936079	0.248947	0.66887	0.387587	0.645606	0.435594	0.455168	0.514834	0.399604	0.378194	0.514371	0.548314	0.379034	0.62949	0.671918	0.552379	0.466029	0.381098
muscle	0.566034	0.289405	0.179515	0.452285	0.0242057	0.391921	0.391613	0.150813	0.435018	0.37285	0.307588	0.941432	0.638085	0.289579	0.45989	0.129729	0.224803	0.42461	0.17499	0.213338	0.522268	0.299813	0.146344	0.358563	0.388114	0.311951	0.23564	0.320904
nerve	0.526115	0.45218	0.319084	0.524899	0.170226	0.494232	0.552862	0.482313	0.429866	0.487033	0.461877	0.475154	0.957413	0.63225	0.49699	0.16448	0.481477	0.527827	0.404431	0.231214	0.466346	0.377315	0.438711	0.511972	0.781676	0.471002	0.445667	0.382852
ovary	0.344844	0.283305	0.257081	0.530874	0.0590034	0.36808	0.493334	0.273153	0.257174	0.0725052	0.302892	0.195336	0.581404	0.998122	0.269218	0.00688816	0.530368	0.342317	0.060908	0.410953	0.320052	0.186695	0.165529	0.507692	0.732386	0.625277	0.301999	0.0223749
pancreas	0.463582	0.477915	0.253232	0.495396	0.131338	0.515081	0.524035	0.513061	0.344616	0.516731	0.568872	0.251641	0.644141	0.373907	0.981872	0.319263	0.53408	0.566438	0.192366	0.358626	0.56433	0.583175	0.308101	0.571751	0.641292	0.568633	0.462154	0.327369
pituitary	0.364379	0.361737	-0.0806981	0.363816	0.147385	0.344833	0.428714	0.335921	0.218354	0.403482	0.161232	0.291172	0.408011	0.294837	0.231546	0.998353	-0.00743523	0.158649	0.10962	0.280945	-0.000102499	0.236985	0.394518	0.378544	0.644927	0.372647	0.217659	0.2207
prostate	0.396485	0.406319	0.301752	0.483509	0.191059	0.451829	0.488333	0.376138	0.369726	0.282988	0.481982	0.258559	0.388822	0.68575	0.425644	0.300421	0.967649	0.370568	0.351056	0.328808	0.13297	0.393631	0.379775	0.549646	0.637718	0.582357	0.301074	0.434857
salivary_gland	0.252813	0.318755	0.287184	0.388437	-0.143322	0.346133	0.101352	0.251502	0.325649	0.37618	0.219714	0.193058	0.239528	0.491859	0.303181	-0.0117779	0.286213	0.974681	0.180025	0.273908	0.224268	0.159697	0.159914	0.431022	0.593965	0.303199	0.346918	0.26779
skin	0.639557	0.502235	0.332608	0.47617	0.156859	0.586017	0.626434	0.489439	0.34806	0.321029	0.553889	0.249723	0.653539	0.195056	0.486433	0.140014	0.557678	0.67694	0.893143	0.546528	0.431848	0.488065	0.185588	0.586363	0.461252	0.727619	0.852307	0.911986
small_intestine	0.441257	0.26325	0.170359	0.48892	0.154926	0.378572	0.538522	0.414857	0.0754632	0.369568	0.490913	0.0110153	0.543835	0.351406	0.41061	0.193597	0.424499	0.0977563	0.0138005	0.860839	0.445177	0.544488	0.0522391	0.449438	0.324339	0.234123	0.0872501	0.156567
spleen	0.396394	0.380685	0.192526	0.49941	0.0714051	0.254757	0.488967	0.320768	0.382665	0.316767	0.476757	0.241434	0.550926	0.3673	0.42365	0.301757	0.469141	0.171471	0.242603	0.235549	0.987944	0.352257	0.444145	0.454854	0.601446	0.39868	0.209103	0.323936
stomach	0.519241	0.154977	0.142668	0.504309	0.126478	0.470289	0.589792	0.378366	-0.0273685	0.139576	0.503126	-0.031802	0.497293	0.41645	0.519925	0.0310666	0.287989	0.305825	0.0806442	0.49085	0.488222	0.913292	-0.0533919	0.50567	0.273646	0.219854	0.249202	0.311283
testis	0.316123	0.342269	-0.0524258	0.469221	0.0591036	0.276403	0.243054	0.300163	0.296468	0.114119	0.16068	0.261762	0.410807	0.269034	0.128454	0.203646	0.390583	0.242899	0.118233	0.191618	0.260216	0.244194	0.983377	0.346441	0.180735	0.282837	0.0413662	0.225828
thyroid	0.603058	0.475738	0.287467	0.554209	0.282271	0.576356	0.395255	0.463356	0.369979	0.305451	0.543318	0.200042	0.617703	0.412519	0.624588	0.466474	0.547721	0.466484	0.370421	0.365942	0.354491	0.311703	0.372301	0.930381	0.624144	0.498911	0.44355	0.386497
uterus	0.332548	0.308664	0.309927	0.340374	-0.082511	0.21063	0.33154	0.0240164	0.108599	-0.11543	-0.0278799	0.2868	0.335766	0.64168	0.278364	0.0680546	0.27746	0.116649	0.132243	0.0852806	0.0660493	0.292755	-0.146127	0.235448	0.998047	0.53193	0.274707	0.22958
vagina	0.0983479	0.364368	-0.0755106	0.257292	-0.0299276	0.128443	0.280716	0.0986217	-0.0543142	-0.0954659	-0.00980167	-0.0278696	0.231996	0.67228	0.159069	0.129659	0.311312	-0.0205954	0.129559	-0.0159811	-0.089923	0.0534519	0.259721	0.399466	0.733068	0.998878	0.247493	0.127933
skin_fibroblast	0.129916	0.342212	0.213053	0.255734	0.0935909	0.126173	-0.0995802	0.0947756	0.212945	0.206273	0.00977535	0.302572	0.294194	-0.0851013	0.0824251	0.0958475	-0.128152	-0.0623903	0.172752	-0.0812639	-0.341905	0.0132582	-0.142326	0.280759	-0.120707	-0.103951	0.897218	0.170723
skin_nonfibroblast	0.63872	0.536807	0.144754	0.537276	0.208577	0.616071	0.682705	0.552764	0.40468	0.351534	0.565456	0.238604	0.74437	0.332112	0.472342	0.240483	0.523449	0.721908	0.52705	0.652444	0.539255	0.576319	0.517309	0.635346	0.583084	0.587326	0.495476	0.966747

## Sheet: test on non-White samples
	adipose_tissue	adrenal_gland	blood	blood_vessel	brain	breast	colon	esophagus	heart	liver	lung	muscle	nerve	ovary	pancreas	pituitary	prostate	salivary_gland	skin	small_intestine	spleen	stomach	testis	thyroid	uterus	vagina	skin_fibroblast	skin_nonfibroblast
adipose_tissue	0.694727	0.336799	-0.0235847	0.593618	0.012845	0.577675	0.28252	0.387164	0.309502	0.0795256	0.220679	0.118087	0.747253	0.431514	0.00667327	0.300519	0.560511	0.376497	0.288285	0.420547	0.45262	0.620749	0.149743	0.378122	0.655844	0.46377	0.405883	0.272228
adrenal_gland	0.288114	0.659498	-0.0212392	0.487116	0.0478293	0.449273	0.0456079	0.355638	0.245577	0.0104448	0.503554	0.21939	0.526959	0.25115	0.132947	-0.407692	0.615247	0.199938	0.15746	0.258621	0.343309	0.0812281	0.0292949	0.409742	0.485247	0.0838822	0.337095	0.40097
blood	0.162728	0.338222	0.266867	0.200911	0.120528	-0.0724273	0.0391845	0.24827	0.198294	-0.00473378	0.184104	0.0306606	0.172198	-0.424709	0.230717	-0.113981	0.58077	-0.542172	0.14513	-0.0275451	0.0249776	-0.138548	0.262198	0.0072056	-0.0748375	0.0613666	0.306276	-0.00472415
blood_vessel	0.510767	0.310785	0.063467	0.676558	0.0503004	0.292745	0.203621	0.382363	0.353853	0.159658	0.0510786	0.251347	0.521946	0.406411	0.211888	-0.034403	0.512125	-0.0485961	0.214443	0.381848	0.327283	0.421738	0.426041	0.430185	0.468296	0.474545	0.374494	0.163422
brain	0.34544	-0.0681982	-0.0292763	0.28759	0.564077	0.18289	0.0947647	0.109249	-0.0899904	-0.0697894	0.293139	0.087755	0.477354	0.152188	0.147674	-0.0724069	0.525026	-0.0907975	0.294949	0.0729303	0.0332908	-0.163401	0.0683364	-0.0523719	0.374666	-0.137846	0.258499	0.376533
breast	0.448143	0.0424723	0.189158	0.464991	0.0252605	0.717014	0.341391	0.38762	0.319764	0.238957	0.472984	0.144609	0.58183	0.0615147	0.331483	0.195769	0.520603	0.0387113	0.231944	0.19269	0.266602	0.5737	0.239014	0.386771	0.476004	0.127496	0.303143	0.301939
colon	0.462482	0.321958	-0.0111128	0.538568	0.0544904	0.30809	0.423739	0.252571	0.15755	-0.367645	0.407481	0.122059	0.616144	0.196042	0.308277	0.0553984	0.473999	0.248996	0.219686	0.718077	0.229275	0.635413	-0.0201658	0.654545	0.320454	0.450536	0.411964	0.0556832
esophagus	0.560341	0.391824	0.132737	0.568776	0.0553021	0.555258	0.420193	0.596778	0.224286	0.447108	0.42636	0.112806	0.688735	0.224335	0.21679	0.52755	0.54306	0.627088	0.365146	0.359913	0.390626	0.483434	0.315113	0.472187	0.593695	0.451621	0.465799	0.431643
heart	0.607526	0.625983	0.0154443	0.515342	0.151477	0.610186	0.131423	0.306244	0.406836	0.383598	0.19696	0.267221	0.645422	0.178631	0.422379	0.229589	0.739267	-0.0635063	0.334631	0.271428	0.379782	0.419402	0.543391	0.465032	0.449597	0.637382	0.386485	0.326088
liver	0.543447	0.427104	0.118687	0.386856	0.0295858	0.31009	0.221969	0.213503	0.014308	0.417276	0.562204	0.230838	0.467397	0.0807864	0.49654	0.234848	0.491895	-0.61423	0.323407	0.188746	0.592043	0.538099	0.130787	0.496854	0.551931	0.763322	0.316514	0.417651
lung	0.505193	0.231904	0.024457	0.464841	0.0129887	0.505333	0.157101	0.488707	0.139199	0.193048	0.558685	0.243518	0.632246	0.351598	0.0946877	0.371837	0.549325	0.164034	0.340083	0.443782	0.323741	0.644465	0.126523	0.416163	0.490785	0.492696	0.361372	0.368267
muscle	0.476539	0.238247	0.166701	0.426112	-0.0199968	0.406915	0.113119	0.202638	0.282821	0.174313	0.224804	0.576799	0.594089	0.393618	0.284416	0.591357	0.155089	0.433634	0.229642	0.0180966	0.377805	0.0122054	-0.0482938	0.178629	0.500886	-0.0444303	0.432106	0.289223
nerve	0.54685	0.620691	0.163805	0.598953	0.135211	0.490718	0.260924	0.458057	0.231748	0.393064	0.492128	0.257749	0.757357	0.388059	0.24123	0.441682	0.618323	-0.231647	0.422799	0.431763	0.477442	0.453206	0.203816	0.231182	0.604062	0.44042	0.361825	0.467738
ovary	0.286673	0.357803	0.197643	0.545559	0.116038	0.537803	0.119955	0.210764	0.0234067	0.0215638	0.127813	0.141601	0.435341	0.811266	0.0195804	-0.255063	0.6545	-0.653896	0.0973825	0.385819	0.327037	0.40565	0.20766	0.514162	0.622265	0.157569	0.298775	0.0407423
pancreas	0.404715	0.318696	0.179285	0.484021	-0.0276802	0.71916	0.180707	0.432716	0.171932	0.123129	0.460723	-0.0248278	0.670421	0.140202	0.379423	0.106122	0.684721	0.201723	0.209668	0.232844	0.426943	0.409465	0.204531	0.3959	0.459855	0.301961	0.377587	0.45131
pituitary	0.33905	0.229391	-0.135396	0.347174	0.108287	0.411559	0.275431	0.428273	-0.0202377	0.111176	0.0466134	0.162755	0.179567	0.0991705	0.4113	0.319279	-0.15969	0.324919	0.169337	0.291529	0.0186409	0.552194	0.423884	0.327559	0.291233	-0.18871	0.211012	0.350775
prostate	0.444663	0.320531	0.0789837	0.333933	-0.142243	0.541023	0.151417	0.384528	0.228285	0.100733	0.462109	-0.0463477	0.448749	0.342582	0.216598	-0.586195	0.512649	-0.355737	0.259994	0.300812	0.244656	0.306094	0.180278	0.441319	0.561177	0.0925788	0.25706	0.320075
salivary_gland	0.208154	0.469468	0.185475	0.351725	0.0800935	0.662409	0.195136	0.247896	0.14623	0.320568	0.268517	-0.0380622	0.382339	0.333534	0.296303	-0.0558864	0.547419	0.525779	0.161259	-0.0952	0.34253	0.408225	0.357901	0.456077	0.50265	0.165912	0.234082	0.33022
skin	0.496831	0.571906	0.116673	0.391858	-0.0691151	0.421683	-0.00355276	0.35795	0.260859	0.202025	0.428371	0.0238239	0.57344	0.0741107	0.215909	0.233387	0.639761	0.626124	0.53681	-0.0092574	0.41454	0.247848	0.127288	0.135614	0.17679	0.642366	0.530208	0.557225
small_intestine	0.522846	0.263931	-0.0103763	0.329947	0.0120995	0.322916	0.298061	0.427441	0.194233	0.340163	0.459606	0.15972	0.485358	0.168212	0.281725	0.0548694	0.430211	0.0845089	0.144773	0.321831	0.384513	0.499924	0.0813801	0.205619	0.31792	0.174742	0.4394	0.317085
spleen	0.452217	0.34905	0.110794	0.561473	-0.151969	0.316915	0.506148	0.327024	0.307979	0.165089	0.420215	0.311526	0.537799	0.129467	0.402508	0.0538872	0.643418	0.657581	0.27922	0.177367	0.42668	0.497548	0.35416	0.505924	0.416558	0.585511	0.218429	0.399738
stomach	0.634602	0.342012	0.098104	0.432145	-0.071791	0.429303	0.0886122	0.147182	0.119022	0.396016	0.389867	0.129117	0.605392	0.194451	0.317803	0.276275	0.30557	0.186551	0.181839	-0.0796509	0.368538	0.517494	0.112201	0.369152	0.323952	0.258888	0.594826	0.171299
testis	0.196304	-0.131052	-0.140504	0.397974	-0.182425	0.16062	-0.0678512	0.268548	0.319992	0.147046	0.196026	0.194113	0.400966	0.0397808	0.0595681	-0.193768	0.37935	0.746988	0.316178	0.0802431	0.0514714	0.110887	0.77844	0.124364	-0.131707	-0.148082	0.380445	0.334494
thyroid	0.456899	0.660317	0.160458	0.404544	-0.0891328	0.48113	0.144111	0.301543	0.162496	-0.349042	0.501866	0.00457785	0.266197	0.0759677	0.394319	0.339005	0.617255	0.117041	0.171225	0.268664	0.310846	0.557969	0.437458	0.648528	0.520313	0.259395	0.275807	0.0803823
uterus	0.354138	0.438363	0.119281	0.317639	0.184449	0.387423	-0.0202328	0.0827795	-0.121717	-0.0049831	0.04979	0.0473433	0.153223	0.42355	0.0978851	0.155655	0.47831	0.376022	0.261369	0.182973	0.261145	-0.00949344	0.144506	0.3924	0.774676	-0.1538	0.44912	0.411864
vagina	0.022275	0.0815165	-0.204616	0.214766	-0.186919	-0.386278	0.202585	0.0311613	-0.231678	-0.0519921	-0.211909	-0.127434	0.0539101	0.294834	-0.0777264	-0.603765	0.314276	-0.603593	0.00799497	0.0559837	0.115919	0.13174	0.0659649	0.160093	0.607747	-0.17838	0.307714	-0.139464
skin_fibroblast	0.116348	0.357322	0.258155	0.33075	0.100014	0.158709	0.0120586	0.00236697	0.263452	0.335991	-0.0819689	0.240167	0.404661	-0.146253	-0.106739	0.0714086	-0.195281	0.441477	0.03386	0.125778	0.0778177	0.223998	-0.0262482	0.204391	-0.0420006	0.170008	0.251142	-0.0241524
skin_nonfibroblast	0.559144	0.657481	0.0257882	0.46204	0.06509	0.477896	0.280361	0.534468	0.178937	0.109131	0.508367	0.132242	0.725747	0.1533	0.236279	0.382799	0.627972	0.630077	0.341108	0.383755	0.322373	0.775569	0.242443	0.354619	0.411656	0.590912	0.370699	0.58977
