# Supplementary material for: RNAAgeCalc: A multi-tissue transcriptional age calculator
Source: PLoS One. 2020 Aug 4;15(8):e0237006. doi: 10.1371/journal.pone.0237006 (PMC7402472; doi:10.1371/journal.pone.0237006)
Supplement: S17 Table — (CSV) [file pone.0237006.s017.csv]

tissue	signature	Pearson_cor	Spearman_cor	median_error	mean_error
adipose_tissue	Dev	0.592612344	0.555786906	6.556203844	7.957882908
	CVar	0.594376057	0.556909783	6.450154996	7.948602285
adrenal_gland	Dev	0.650949708	0.619052362	6.354355203	7.474648926
	CVar	0.63831967	0.604164308	6.430623251	7.559802339
blood	Dev	0.401966866	0.394926292	8.119193655	9.633134013
	CVar	0.401045036	0.394122694	8.129887801	9.638879243
blood_vessel	Dev	0.813199333	0.758033498	4.92566924	5.876451993
	CVar	0.815772942	0.76099064	4.869971153	5.851262481
brain	Dev	0.868645935	0.790369304	3.139129225	3.98864065
	CVar	0.866299813	0.790207427	3.203998858	4.033181961
breast	Dev	0.317859588	0.331719449	8.40023419	9.669939411
	CVar	0.319634541	0.32942622	8.213678468	9.652476865
colon	Dev	0.508784652	0.501749001	7.176638495	8.601990847
	CVar	0.499406613	0.492909067	7.199897211	8.651811722
esophagus	Dev	0.629211787	0.609767036	6.616813115	7.956436348
	CVar	0.632427459	0.610603579	6.575249367	7.918793666
heart	Dev	0.612281525	0.595607357	5.825076654	7.37807149
	CVar	0.617752628	0.597546201	5.904988242	7.351604635
liver	Dev	0.235431349	0.230090728	7.863273289	9.436168912
	CVar	0.259143918	0.255475755	7.761149969	9.277471764
lung	Dev	0.593026487	0.570812337	6.443692088	7.724361994
	CVar	0.590613396	0.572892034	6.486127307	7.759707672
muscle	Dev	0.634526372	0.570820095	6.864475766	8.045266495
	CVar	0.636541414	0.577614265	6.85635664	8.065171647
nerve	Dev	0.747502297	0.720235851	5.836046216	6.803445882
	CVar	0.732015525	0.711962311	5.850604984	6.954840619
ovary	Dev	0.750298556	0.698657699	6.138957712	6.931549993
	CVar	0.746465698	0.695177043	6.12308704	6.951245231
pancreas	Dev	0.313477961	0.305868168	7.32010591	8.876886863
	CVar	0.281021034	0.28074138	7.387491863	8.947378989
pituitary	Dev	0.127893449	0.105049973	6.344472727	7.632393335
	CVar	0.106643836	0.074209228	6.387096774	7.627762363
prostate	Dev	0.50377598	0.546973139	8.036212318	9.188319102
	CVar	0.533200918	0.575001917	7.86255116	8.941526977
skin	Dev	0.540284454	0.519908806	6.94244096	8.315159414
	CVar	0.542904372	0.524524661	6.893796081	8.302343801
small_intestine	Dev	0.094086407	0.095136192	8.756871341	10.03554377
	CVar	0.105225808	0.086758302	8.620078083	9.956532834
spleen	Dev	0.216452897	0.240640347	7.107671309	9.042946975
	CVar	0.24010127	0.248991816	6.862065189	8.942571056
stomach	Dev	0.312176891	0.34842728	8.337792738	10.00704972
	CVar	0.355307423	0.368896323	8.433896191	9.867034919
testis	Dev	0.729453393	0.707096393	6.300213608	7.213430026
	CVar	0.729666272	0.708613728	6.12031643	7.230602419
thyroid	Dev	0.60393339	0.581936578	6.024719545	7.633657719
	CVar	0.608070571	0.589101861	5.989453934	7.560938053
skin_fibroblast	Dev	0.41321113	0.401783775	7.758586402	9.346175735
	CVar	0.434866231	0.423534099	7.585299511	9.178193451
